# Supplementary material for: No water, no mating: Connecting dots from behaviour to pathways
Source: PLoS One. 2021 Jun 10;16(6):e0252920. doi: 10.1371/journal.pone.0252920 (PMC8192009; doi:10.1371/journal.pone.0252920)
Supplement: S1 Table — (CSV) [file pone.0252920.s002.csv]

Query.Mass	Matched.Compound	Matched.Form	Mass.Diff
160.0362488	C01004	M+Na [1+]	0.000647673
160.0362488	C00108	M+Na [1+]	0.000647673
160.0362488	C00568	M+Na [1+]	0.000647673
199.1074787	C00082	M+NH4 [1+]	0.000237523
199.1074787	C19579	M+NH4 [1+]	0.000237523
254.1372344	C02862	M+Na [1+]	0.00095824
343.189058	C01780	M-H2O+H [1+]	0.001292606
343.189058	C00762	M-H2O+H [1+]	0.001292606
228.0978154	C00881	M+H [1+]	6.65E-05
182.0809206	C00082	M+H [1+]	0.000248623
182.0809206	C19579	M+H [1+]	0.000248623
182.0809206	C00166	M+NH4 [1+]	0.000246522
182.0809206	C12621	M+NH4 [1+]	0.000246522
182.0809206	C00811	M+NH4 [1+]	0.000246522
182.0809206	C01772	M+NH4 [1+]	0.000246522
174.1119007	C00062	M	0.000224988
346.0552764	C00942	M+H [1+]	0.000566125
346.0552764	C00144	M-H2O+H [1+]	0.000600839
158.0916444	C00327	M-H2O+H [1+]	0.000723497
158.0916444	C20522	M+NH4 [1+]	0.00075611
158.0916444	C05828	M+NH4 [1+]	0.00075611
273.1188322	C03406	M-H2O+H [1+]	0.000478728
527.158885	C01835	M+Na [1+]	0.000632024
527.158885	C00492	M+Na [1+]	0.000632024
200.1024512	C15532	M-H2O+H [1+]	0.000481383
423.0909629	C00689	M+H [1+]	0.001144944
212.0913932	C01494	M+NH4 [1+]	0.000338608
212.0913932	C10470	M+NH4 [1+]	0.000338608
522.2040434	C01835	M+NH4 [1+]	0.001185424
522.2040434	C00492	M+NH4 [1+]	0.001185424
214.143621	C02862	M-H2O+H [1+]	0.00011376
203.0528694	C00031	M+Na [1+]	0.000263284
203.0528694	C00984	M+Na [1+]	0.000263284
203.0528694	C00159	M+Na [1+]	0.000263284
203.0528694	C00137	M+Na [1+]	0.000263284
203.0528694	C00221	M+Na [1+]	0.000263284
203.0528694	C02336	M+Na [1+]	0.000263284
203.0528694	C01487	M+Na [1+]	0.000263284
203.0528694	C02336	M+Na [1+]	0.000263284
203.0528694	C00267	M+Na [1+]	0.000263284
360.1493697	C05400	M+NH4 [1+]	0.000664846
360.1493697	C06422	M+NH4 [1+]	0.000664846
360.1493697	C00208	M+NH4 [1+]	0.000664846
360.1493697	C00243	M+NH4 [1+]	0.000664846
360.1493697	C00089	M+NH4 [1+]	0.000664846
360.1493697	C07064	M+NH4 [1+]	0.000664846
360.1493697	C01083	M+NH4 [1+]	0.000664846
360.1493697	C05400	M+NH4 [1+]	0.000664846
250.0913385	C06469	M-H2O+H [1+]	0.000754625
293.2464011	C07632	M+H [1+]	0.001105168
293.2464011	C12525	M+H [1+]	0.001105168
293.2464011	C07632	M+H [1+]	0.001105168
360.1498491	C05400	M+NH4 [1+]	0.000185446
360.1498491	C06422	M+NH4 [1+]	0.000185446
360.1498491	C00208	M+NH4 [1+]	0.000185446
360.1498491	C00243	M+NH4 [1+]	0.000185446
360.1498491	C00089	M+NH4 [1+]	0.000185446
360.1498491	C07064	M+NH4 [1+]	0.000185446
360.1498491	C01083	M+NH4 [1+]	0.000185446
360.1498491	C05400	M+NH4 [1+]	0.000185446
221.0925737	C00643	M+H [1+]	0.00050544
527.1598153	C01835	M+Na [1+]	0.001562324
527.1598153	C00492	M+Na [1+]	0.001562324
527.1598588	C01835	M+Na [1+]	0.001605824
527.1598588	C00492	M+Na [1+]	0.001605824
423.0896963	C00689	M+H [1+]	0.000121656
218.1384383	C03017	M+H [1+]	0.000245801
211.1322164	C16308	M-H2O+H [1+]	0.000619328
195.0760849	D06890	M+H [1+]	0.000333296
234.0965213	C06470	M-H2O+H [1+]	0.000657203
259.12836	C00449	M-H2O+H [1+]	0.000452982
351.1260636	C02538	M+H [1+]	6.90E-06
327.0682017	C01081	M-H2O+H [1+]	0.000712846
505.175119	C01835	M+H [1+]	0.001191976
505.175119	C00492	M+H [1+]	0.001191976
461.1889913	C00415	M+NH4 [1+]	0.000163139
201.1227139	C00788	M+NH4 [1+]	0.000652387
201.1227139	C05589	M+NH4 [1+]	0.000652387
201.1227139	C17925	M+NH4 [1+]	0.000652387
360.149463	C05400	M+NH4 [1+]	0.000571546
360.149463	C06422	M+NH4 [1+]	0.000571546
360.149463	C00208	M+NH4 [1+]	0.000571546
360.149463	C00243	M+NH4 [1+]	0.000571546
360.149463	C00089	M+NH4 [1+]	0.000571546
360.149463	C07064	M+NH4 [1+]	0.000571546
360.149463	C01083	M+NH4 [1+]	0.000571546
360.149463	C05400	M+NH4 [1+]	0.000571546
318.1293392	C04540	M-H2O+H [1+]	0.000202063
423.2595057	D00362	M+NH4 [1+]	0.000688417
369.1504851	C04016	M+NH4 [1+]	0.000116203
369.1504851	C04015	M+NH4 [1+]	0.000116203
277.2150675	C08362	M+Na [1+]	0.001269296
661.3212498	C03263	M+H [1+]	0.001940604
661.3212498	C05768	M+H [1+]	0.001940604
360.1495563	C05400	M+NH4 [1+]	0.000478246
360.1495563	C06422	M+NH4 [1+]	0.000478246
360.1495563	C00208	M+NH4 [1+]	0.000478246
360.1495563	C00243	M+NH4 [1+]	0.000478246
360.1495563	C00089	M+NH4 [1+]	0.000478246
360.1495563	C07064	M+NH4 [1+]	0.000478246
360.1495563	C01083	M+NH4 [1+]	0.000478246
360.1495563	C05400	M+NH4 [1+]	0.000478246
286.3092967	C01838	M+NH4 [1+]	0.001142074
250.0926894	C01136	M+H [1+]	0.000306837
250.0926894	C00212	M-H2O+H [1+]	0.000741129
250.0926894	C00330	M-H2O+H [1+]	0.000741129
250.0926894	C06469	M-H2O+H [1+]	0.000596275
209.0913244	C00328	M+H [1+]	0.00074386
209.0913244	C00931	M-H2O+H [1+]	0.000709146
209.0913244	C05635	M+NH4 [1+]	0.000741759
522.2040893	C01835	M+NH4 [1+]	0.001231324
522.2040893	C00492	M+NH4 [1+]	0.001231324
250.0933509	C01136	M+H [1+]	0.000354663
250.0933509	C00212	M-H2O+H [1+]	7.96E-05
250.0933509	C00330	M-H2O+H [1+]	7.96E-05
474.0819662	C10437	M	0.00214016
365.104863	C05400	M+Na [1+]	0.000566546
365.104863	C06422	M+Na [1+]	0.000566546
365.104863	C00208	M+Na [1+]	0.000566546
365.104863	C00243	M+Na [1+]	0.000566546
365.104863	C00089	M+Na [1+]	0.000566546
365.104863	C07064	M+Na [1+]	0.000566546
365.104863	C01083	M+Na [1+]	0.000566546
365.104863	C05400	M+Na [1+]	0.000566546
360.1495393	C05400	M+NH4 [1+]	0.000495246
360.1495393	C06422	M+NH4 [1+]	0.000495246
360.1495393	C00208	M+NH4 [1+]	0.000495246
360.1495393	C00243	M+NH4 [1+]	0.000495246
360.1495393	C00089	M+NH4 [1+]	0.000495246
360.1495393	C07064	M+NH4 [1+]	0.000495246
360.1495393	C01083	M+NH4 [1+]	0.000495246
360.1495393	C05400	M+NH4 [1+]	0.000495246
232.1216044	C01598	M	0.000426634
273.1203385	C03406	M-H2O+H [1+]	0.001027572
422.0352401	C00015	M+NH4 [1+]	0.000779846
365.1050009	C05400	M+Na [1+]	0.000428646
365.1050009	C06422	M+Na [1+]	0.000428646
365.1050009	C00208	M+Na [1+]	0.000428646
365.1050009	C00243	M+Na [1+]	0.000428646
365.1050009	C00089	M+Na [1+]	0.000428646
365.1050009	C07064	M+Na [1+]	0.000428646
365.1050009	C01083	M+Na [1+]	0.000428646
365.1050009	C05400	M+Na [1+]	0.000428646
269.1524129	C05300	M-H2O+H [1+]	0.00115827
269.1524129	C05300	M-H2O+H [1+]	0.00115827
269.1524129	C05298	M-H2O+H [1+]	0.00115827
269.1524129	C14383	M-H2O+H [1+]	0.00115827
330.060135	C00575	M+H [1+]	0.000339347
330.060135	C00020	M-H2O+H [1+]	0.000374061
330.060135	C00362	M-H2O+H [1+]	0.000374061
527.1586041	C01835	M+Na [1+]	0.000351124
527.1586041	C00492	M+Na [1+]	0.000351124
429.0585073	C00570	M-H2O+H [1+]	0.001450174
522.2029501	C01835	M+NH4 [1+]	9.21E-05
522.2029501	C00492	M+NH4 [1+]	9.21E-05
211.0830557	C16361	M+H [1+]	0.000489494
320.0396403	C10788	M+NH4 [1+]	0.000449853
527.1588486	C01835	M+Na [1+]	0.000595624
527.1588486	C00492	M+Na [1+]	0.000595624
407.3279428	C01164	M+Na [1+]	0.00049123
407.3279428	C05443	M+Na [1+]	0.00049123
407.3279428	C00599	M+Na [1+]	0.00049123
407.3279428	C01802	M+Na [1+]	0.00049123
241.0813113	C05131	M-H2O+H [1+]	0.00055149
202.0711644	C05580	M+NH4 [1+]	0.000168034
200.1023784	C15532	M-H2O+H [1+]	0.000554183
949.620587	C03543	M+Na [1+]	0.000459322
651.1491179	C06767	M	0.002967528
328.044571	C00942	M-H2O+H [1+]	0.000460125
212.1029213	D06890	M+NH4 [1+]	4.39E-05
279.2318814	C06427	M+H [1+]	2.52E-05
279.2318814	C06426	M+H [1+]	2.52E-05
244.128759	C00931	M+NH4 [1+]	0.000420946
205.0675829	C01697	M+Na [1+]	0.00067328
205.0675829	C00794	M+Na [1+]	0.00067328
205.0675829	C00392	M+Na [1+]	0.00067328
365.104852	C05400	M+Na [1+]	0.000577546
365.104852	C06422	M+Na [1+]	0.000577546
365.104852	C00208	M+Na [1+]	0.000577546
365.104852	C00243	M+Na [1+]	0.000577546
365.104852	C00089	M+Na [1+]	0.000577546
365.104852	C07064	M+Na [1+]	0.000577546
365.104852	C01083	M+Na [1+]	0.000577546
365.104852	C05400	M+Na [1+]	0.000577546
246.1693102	C16308	M+NH4 [1+]	0.000671928
598.0702851	C00167	M+NH4 [1+]	0.002177166
401.3768108	C01789	M+H [1+]	0.000981366
188.1750989	C00612	M+H [1+]	0.000639409
188.1750989	C01029	M+H [1+]	0.000639409
333.1094377	C09541	M+Na [1+]	0.001626768
360.1496521	C05400	M+NH4 [1+]	0.000382446
360.1496521	C06422	M+NH4 [1+]	0.000382446
360.1496521	C00208	M+NH4 [1+]	0.000382446
360.1496521	C00243	M+NH4 [1+]	0.000382446
360.1496521	C00089	M+NH4 [1+]	0.000382446
360.1496521	C07064	M+NH4 [1+]	0.000382446
360.1496521	C01083	M+NH4 [1+]	0.000382446
360.1496521	C05400	M+NH4 [1+]	0.000382446
276.1177001	C05131	M+NH4 [1+]	0.00130909
360.1494991	C05400	M+NH4 [1+]	0.000535446
360.1494991	C06422	M+NH4 [1+]	0.000535446
360.1494991	C00208	M+NH4 [1+]	0.000535446
360.1494991	C00243	M+NH4 [1+]	0.000535446
360.1494991	C00089	M+NH4 [1+]	0.000535446
360.1494991	C07064	M+NH4 [1+]	0.000535446
360.1494991	C01083	M+NH4 [1+]	0.000535446
360.1494991	C05400	M+NH4 [1+]	0.000535446
527.1584641	C01835	M+Na [1+]	0.000211124
527.1584641	C00492	M+Na [1+]	0.000211124
864.1458159	C00527	M-H2O+H [1+]	0.002236877
159.026904	C01620	M+Na [1+]	0.000512634
206.04521	C02470	M+H [1+]	0.000426283
584.0903743	C00029	M+NH4 [1+]	0.001530924
584.0903743	C00052	M+NH4 [1+]	0.001530924
360.1488281	C05400	M+NH4 [1+]	0.001206446
360.1488281	C06422	M+NH4 [1+]	0.001206446
360.1488281	C00208	M+NH4 [1+]	0.001206446
360.1488281	C00243	M+NH4 [1+]	0.001206446
360.1488281	C00089	M+NH4 [1+]	0.001206446
360.1488281	C07064	M+NH4 [1+]	0.001206446
360.1488281	C01083	M+NH4 [1+]	0.001206446
360.1488281	C05400	M+NH4 [1+]	0.001206446
527.1590787	C01835	M+Na [1+]	0.000825724
527.1590787	C00492	M+Na [1+]	0.000825724
204.0908032	C00078	M	0.000925562
146.0918049	C00906	M+NH4 [1+]	0.00059561
457.2746985	C05952	M+NH4 [1+]	0.001631031
182.0813062	C00082	M+H [1+]	0.000136977
182.0813062	C19579	M+H [1+]	0.000136977
182.0813062	C00166	M+NH4 [1+]	0.000139078
182.0813062	C12621	M+NH4 [1+]	0.000139078
182.0813062	C00811	M+NH4 [1+]	0.000139078
182.0813062	C01772	M+NH4 [1+]	0.000139078
272.0744002	C01136	M+Na [1+]	0.000538037
308.0647228	C00239	M+H [1+]	0.000510471
839.1629787	C00894	M+NH4 [1+]	0.003382649
397.3818207	C19654	M-H2O+H [1+]	0.001022122
397.3818207	C01753	M-H2O+H [1+]	0.00102213
424.1382714	C00504	M-H2O+H [1+]	0.001913425
360.1501055	C05400	M+NH4 [1+]	7.10E-05
360.1501055	C06422	M+NH4 [1+]	7.10E-05
360.1501055	C00208	M+NH4 [1+]	7.10E-05
360.1501055	C00243	M+NH4 [1+]	7.10E-05
360.1501055	C00089	M+NH4 [1+]	7.10E-05
360.1501055	C07064	M+NH4 [1+]	7.10E-05
360.1501055	C01083	M+NH4 [1+]	7.10E-05
360.1501055	C05400	M+NH4 [1+]	7.10E-05
495.1137595	C00634	M+NH4 [1+]	0.001096281
150.0541928	C00250	M-H2O+H [1+]	0.000726959
616.178466	C00032	M	0.001168335
505.1775733	C01835	M+H [1+]	0.001262324
505.1775733	C00492	M+H [1+]	0.001262324
241.0830353	C05131	M-H2O+H [1+]	0.00117251
188.092341	C05576	M+NH4 [1+]	0.000609192
365.1048018	C05400	M+Na [1+]	0.000627746
365.1048018	C06422	M+Na [1+]	0.000627746
365.1048018	C00208	M+Na [1+]	0.000627746
365.1048018	C00243	M+Na [1+]	0.000627746
365.1048018	C00089	M+Na [1+]	0.000627746
365.1048018	C07064	M+Na [1+]	0.000627746
365.1048018	C01083	M+Na [1+]	0.000627746
365.1048018	C05400	M+Na [1+]	0.000627746
162.0543185	C19837	M+H [1+]	0.000635973
162.0543185	C01586	M-H2O+H [1+]	0.000601259
162.0543185	C19569	M-H2O+H [1+]	0.000601259
399.1442906	C00019	M	0.000772966
285.0825698	C01762	M+H [1+]	0.000390336
215.1033539	C03415	M-H2O+H [1+]	0.000755668
215.1033539	C00355	M+NH4 [1+]	0.000723055
215.1033539	C00355	M+NH4 [1+]	0.000723055
178.0580731	C00135	M+Na [1+]	0.000621447
298.0966854	C00170	M+H [1+]	0.000150661
306.0479934	C00055	M-H2O+H [1+]	0.000534151
198.0763099	C00355	M+H [1+]	0.000226055
198.0763099	C00355	M+H [1+]	0.000226055
198.0763099	C01179	M+NH4 [1+]	0.000228156
198.0763099	C01405	M+NH4 [1+]	0.000228156
198.0763099	C01481	M+NH4 [1+]	0.000228156
245.1237109	C00881	M+NH4 [1+]	0.000718019
219.1130266	C00978	M+H [1+]	0.000222898
360.1494793	C05400	M+NH4 [1+]	0.000555246
360.1494793	C06422	M+NH4 [1+]	0.000555246
360.1494793	C00208	M+NH4 [1+]	0.000555246
360.1494793	C00243	M+NH4 [1+]	0.000555246
360.1494793	C00089	M+NH4 [1+]	0.000555246
360.1494793	C07064	M+NH4 [1+]	0.000555246
360.1494793	C01083	M+NH4 [1+]	0.000555246
360.1494793	C05400	M+NH4 [1+]	0.000555246
888.1820106	C05270	M+Na [1+]	0.004419293
485.0210573	C00458	M+NH4 [1+]	0.002362849
384.1215868	C00021	M	1.67E-06
159.0641689	C05650	M+Na [1+]	5.46E-05
359.1028191	C01134	M+H [1+]	0.000815202
591.295677	C01079	M+Na [1+]	0.001503212
584.0904491	C00029	M+NH4 [1+]	0.001605724
584.0904491	C00052	M+NH4 [1+]	0.001605724
284.2943897	C00836	M-H2O+H [1+]	0.000366397
864.1453626	C00527	M-H2O+H [1+]	0.001783577
182.0570712	C05582	M	0.000837608
182.0570712	C10447	M	0.000837608
182.0570712	C03672	M	0.000837608
182.0570712	C00637	M+Na [1+]	0.000560715
204.0873684	C00140	M-H2O+H [1+]	0.000754583
204.0873684	C03878	M-H2O+H [1+]	0.000754583
204.0873684	C05021	M-H2O+H [1+]	0.000754583
204.0873684	C00645	M-H2O+H [1+]	0.000754583
522.2878618	C05463	M+Na [1+]	0.001884933
522.2878618	C05465	M+Na [1+]	0.001884933
163.024499	C01127	M+H [1+]	0.000785076
163.024499	C00105	M+2H [2+]	0.000710268
163.024499	C01168	M+2H [2+]	0.000710268
593.3327137	C05790	M+H [1+]	0.00064746
133.0495465	C00489	M+H [1+]	1.18E-05
133.0495465	C08645	M+H [1+]	1.18E-05
133.0495465	C00181	M-H2O+H [1+]	4.65E-05
133.0495465	C00121	M-H2O+H [1+]	4.65E-05
133.0495465	C00309	M-H2O+H [1+]	4.65E-05
133.0495465	C00259	M-H2O+H [1+]	4.65E-05
133.0495465	C00312	M-H2O+H [1+]	4.65E-05
365.1048241	C05400	M+Na [1+]	0.000605446
365.1048241	C06422	M+Na [1+]	0.000605446
365.1048241	C00208	M+Na [1+]	0.000605446
365.1048241	C00243	M+Na [1+]	0.000605446
365.1048241	C00089	M+Na [1+]	0.000605446
365.1048241	C07064	M+Na [1+]	0.000605446
365.1048241	C01083	M+Na [1+]	0.000605446
365.1048241	C05400	M+Na [1+]	0.000605446
332.0751429	C00360	M+H [1+]	0.000302817
153.0418914	C00632	M	0.000701695
335.0629449	C00455	M+H [1+]	0.000933078
365.1046237	C05400	M+Na [1+]	0.000805846
365.1046237	C06422	M+Na [1+]	0.000805846
365.1046237	C00208	M+Na [1+]	0.000805846
365.1046237	C00243	M+Na [1+]	0.000805846
365.1046237	C00089	M+Na [1+]	0.000805846
365.1046237	C07064	M+Na [1+]	0.000805846
365.1046237	C01083	M+Na [1+]	0.000805846
365.1046237	C05400	M+Na [1+]	0.000805846
399.1257991	C00255	M+Na [1+]	0.001703292
313.0668853	C04640	M	0.000615715
313.0668853	C09727	M+Na [1+]	0.00137088
313.0668853	C04640	M	0.000615715
313.0668853	C06562	M+Na [1+]	0.00137088
253.0942188	C05512	M+H [1+]	0.001087918
355.1539854	C01137	M	0.001248922
259.1905612	C11002	M+H [1+]	0.00017588
913.5062264	C15848	M-H2O+H [1+]	0.00197803
295.1665103	C00951	M+Na [1+]	0.000337712
295.1665103	C02537	M+Na [1+]	0.000337712
243.0260219	C04299	M+H [1+]	0.00040794
243.0260219	C00085	M-H2O+H [1+]	0.000373226
243.0260219	C04006	M-H2O+H [1+]	0.000373226
243.0260219	C00446	M-H2O+H [1+]	0.000373226
243.0260219	C03862	M-H2O+H [1+]	0.000373226
243.0260219	C01094	M-H2O+H [1+]	0.000373226
243.0260219	C00275	M-H2O+H [1+]	0.000373226
243.0260219	C03546	M-H2O+H [1+]	0.000373226
243.0260219	C00092	M-H2O+H [1+]	0.000373226
243.0260219	C00446	M-H2O+H [1+]	0.000373226
243.0260219	C01177	M-H2O+H [1+]	0.000373226
152.0559005	C00149	M+NH4 [1+]	0.000554198
152.0559005	C03668	M+NH4 [1+]	0.000554198
337.0929277	C08996	M-H2O+H [1+]	0.001168926
337.0929277	C00852	M-H2O+H [1+]	0.001168926
298.0980791	C00170	M+H [1+]	0.001243039
152.0559312	C00242	M+H [1+]	0.000754607
152.0559312	C00149	M+NH4 [1+]	0.000584898
152.0559312	C03668	M+NH4 [1+]	0.000584898
292.1033645	C19910	M-H2O+H [1+]	0.000706689
292.1033645	C19909	M-H2O+H [1+]	0.000706689
307.0339255	C00105	M-H2O+H [1+]	0.001382364
307.0339255	C01168	M-H2O+H [1+]	0.001382364
212.1027481	D06890	M+NH4 [1+]	0.000217096
266.1207658	C00378	M+H [1+]	0.001182924
482.2733355	C11134	M+NH4 [1+]	0.001505628
355.1536725	C01137	M	0.001561822
318.1286644	C04540	M-H2O+H [1+]	0.000876863
188.1269409	C01924	M	0.000384876
330.0605377	C00575	M+H [1+]	0.000742047
330.0605377	C00020	M-H2O+H [1+]	0.000776761
330.0605377	C00362	M-H2O+H [1+]	0.000776761
245.2325162	C02567	M+H [1+]	0.001071338
170.0919183	C01152	M+H [1+]	0.000484311
170.0919183	C01152	M+H [1+]	0.000484311
446.0603714	C00570	M	9.13E-06
166.0716482	C02242	M+H [1+]	0.000687671
166.0716482	C02230	M+H [1+]	0.000687671
166.0716482	C00815	M+NH4 [1+]	0.000651834
166.0716482	C01087	M+NH4 [1+]	0.000651834
166.0716482	C03196	M+NH4 [1+]	0.000651834
166.0716482	C02674	M+NH4 [1+]	0.000651834
294.1814365	C06947	M+Na [1+]	0.001395927
285.0829865	C01762	M+H [1+]	2.64E-05
245.0942886	C00120	M+H [1+]	0.001150478
355.1542487	C01137	M	0.000985622
298.0963364	C00170	M+H [1+]	0.000499661
446.1778488	C00101	M+H [1+]	0.000408703
355.1539459	C01137	M	0.001288422
633.1795617	C09755	M+Na [1+]	0.000573282
324.0586523	C00055	M+H [1+]	0.000474651
250.0928661	C01136	M+H [1+]	0.000130137
250.0928661	C00212	M-H2O+H [1+]	0.000564429
250.0928661	C00330	M-H2O+H [1+]	0.000564429
250.0928661	C06469	M-H2O+H [1+]	0.000772975
180.0510088	C03975	M+H [1+]	0.000591629
180.0510088	C01127	M+NH4 [1+]	0.000747876
402.0227844	C00363	M	0.000147988
399.1434317	C00019	M	0.001631866
211.1333929	C16308	M-H2O+H [1+]	0.000557172
251.0769253	C00294	M-H2O+H [1+]	0.000520814
170.0805265	C00547	M+H [1+]	0.000642723
170.0805265	C00314	M+H [1+]	0.000642723
170.0805265	C00642	M+NH4 [1+]	0.000640622
170.0805265	C05593	M+NH4 [1+]	0.000640622
170.0805265	C05852	M+NH4 [1+]	0.000640622
170.0805265	C01984	M+NH4 [1+]	0.000640622
170.0805265	C02519	M+NH4 [1+]	0.000640622
170.0805265	C14088	M+NH4 [1+]	0.000640622
458.1912421	D02527	M+NH4 [1+]	0.00175331
333.2047174	C06439	M-H2O+H [1+]	0.00128327
333.2047174	C13802	M-H2O+H [1+]	0.00128327
333.2047174	C04707	M-H2O+H [1+]	0.00128327
204.0858722	C00140	M-H2O+H [1+]	0.000741617
204.0858722	C03878	M-H2O+H [1+]	0.000741617
204.0858722	C05021	M-H2O+H [1+]	0.000741617
204.0858722	C00645	M-H2O+H [1+]	0.000741617
218.1380127	C03017	M+H [1+]	0.000671401
346.1235129	C07324	M+H [1+]	0.001524721
315.2312526	C00410	M+H [1+]	0.000603604
315.2312526	C06390	M-H2O+H [1+]	0.00056889
315.2312526	C05138	M-H2O+H [1+]	0.00056889
244.1288152	C00931	M+NH4 [1+]	0.000364746
337.0579038	C01185	M	0.001636173
337.0579038	C05847	M+Na [1+]	0.000259782
192.0645747	C05635	M+H [1+]	0.000944459
192.0645747	C05596	M-H2O+H [1+]	0.000909745
366.1377875	C00611	M-H2O+H [1+]	0.001649747
241.1798187	C11002	M-H2O+H [1+]	3.28E-05
308.0904319	C02471	M+H [1+]	0.000650081
522.2048929	C01835	M+NH4 [1+]	0.002034924
522.2048929	C00492	M+NH4 [1+]	0.002034924
286.3098413	C01838	M+NH4 [1+]	0.000597474
291.069826	C00294	M+Na [1+]	0.000161514
560.0800669	C00301	M+H [1+]	0.001117407
428.0360791	C00054	M+H [1+]	0.000611649
428.0360791	C00361	M+H [1+]	0.000611649
428.0360791	C00008	M+H [1+]	0.000611649
352.0895212	C00455	M+NH4 [1+]	0.000903778
255.0970116	C03150	M	0.001085
255.0970116	C04874	M	0.000257671
643.3347641	C02166	M+NH4 [1+]	0.002359707
242.0913238	C00214	M	0.001052232
332.1451503	C00921	M+NH4 [1+]	0.001411044
284.0991758	C00387	M+H [1+]	0.000231249
266.0937676	C01893	M+Na [1+]	0.000402107
162.0535628	C02360	M	0.00073937
162.0535628	C03761	M	0.00073937
211.1330428	C16308	M-H2O+H [1+]	0.000207072
314.3430896	C01389	M+NH4 [1+]	0.001350692
314.3430896	C02198	M+NH4 [1+]	0.001350698
211.1324622	C16308	M-H2O+H [1+]	0.000373528
196.0823868	C00198	M+NH4 [1+]	0.000825748
196.0823868	C01216	M+NH4 [1+]	0.000825748
196.0823868	C05394	M+NH4 [1+]	0.000825748
196.0823868	C03383	M+NH4 [1+]	0.000825748
210.1571867	C00612	M+Na [1+]	0.000493609
210.1571867	C01029	M+Na [1+]	0.000493609
960.3103664	C02593	M-H2O+H [1+]	0.000115981
203.0521514	C00031	M+Na [1+]	0.000454716
203.0521514	C00984	M+Na [1+]	0.000454716
203.0521514	C00159	M+Na [1+]	0.000454716
203.0521514	C00137	M+Na [1+]	0.000454716
203.0521514	C00221	M+Na [1+]	0.000454716
203.0521514	C02336	M+Na [1+]	0.000454716
203.0521514	C01487	M+Na [1+]	0.000454716
203.0521514	C02336	M+Na [1+]	0.000454716
203.0521514	C00267	M+Na [1+]	0.000454716
203.0530668	C00031	M+Na [1+]	0.000460684
203.0530668	C00984	M+Na [1+]	0.000460684
203.0530668	C00159	M+Na [1+]	0.000460684
203.0530668	C00137	M+Na [1+]	0.000460684
203.0530668	C00221	M+Na [1+]	0.000460684
203.0530668	C02336	M+Na [1+]	0.000460684
203.0530668	C01487	M+Na [1+]	0.000460684
203.0530668	C02336	M+Na [1+]	0.000460684
203.0530668	C13747	M+Na [1+]	0.00087672
203.0530668	C07130	M+Na [1+]	0.00087672
203.0530668	C07480	M+Na [1+]	0.00087672
203.0530668	C00267	M+Na [1+]	0.000460684
495.1723205	C00664	M+Na [1+]	0.00122196
380.2551402	C06124	M+H [1+]	0.000895643
325.1129133	C05400	M-H2O+H [1+]	2.52E-05
325.1129133	C06422	M-H2O+H [1+]	2.52E-05
325.1129133	C00208	M-H2O+H [1+]	2.52E-05
325.1129133	C00243	M-H2O+H [1+]	2.52E-05
325.1129133	C00089	M-H2O+H [1+]	2.52E-05
325.1129133	C07064	M-H2O+H [1+]	2.52E-05
325.1129133	C01083	M-H2O+H [1+]	2.52E-05
325.1129133	C05400	M-H2O+H [1+]	2.52E-05
174.1118085	C00062	M	0.000132788
166.0528191	C01180	M+NH4 [1+]	0.000418712
402.238305	C06124	M+Na [1+]	0.000327157
250.0934883	C01136	M+H [1+]	0.000492063
250.0934883	C00212	M-H2O+H [1+]	5.78E-05
250.0934883	C00330	M-H2O+H [1+]	5.78E-05
251.1256865	C16308	M+Na [1+]	0.000309372
188.1268175	C01924	M	0.000508276
171.1121637	C02727	M-H2O+H [1+]	0.000605288
171.1121637	C12989	M-H2O+H [1+]	0.000605288
171.1121637	C02155	M-H2O+H [1+]	0.000605288
171.1121637	C03758	M+NH4 [1+]	0.000637901
626.3075624	C02166	M+H [1+]	0.003014407
147.0433688	C05851	M+H [1+]	0.000686633
147.0433688	C00166	M-H2O+H [1+]	0.000651922
147.0433688	C12621	M-H2O+H [1+]	0.000651922
147.0433688	C00811	M-H2O+H [1+]	0.000651922
147.0433688	C01772	M-H2O+H [1+]	0.000651922
283.0444496	C00842	M+2H [2+]	0.000704309
402.2387617	C06124	M+Na [1+]	0.000783857
418.4037953	C01789	M+NH4 [1+]	0.000543866
689.2142872	C00182	M+Na [1+]	0.003210794
689.2142872	C02052	M+Na [1+]	0.003210794
228.0986411	C00881	M+H [1+]	0.000759181
871.1817675	C06000	M+NH4 [1+]	0.004043301
871.1817675	C03561	M+NH4 [1+]	0.004043301
211.1332267	C16308	M-H2O+H [1+]	0.000390972
210.0761243	C05596	M+H [1+]	4.05E-05
210.0761243	C16361	M	0.000834094
278.123443	C01449	M+H [1+]	0.001322371
257.112504	C15522	M	0.000100007
228.107922	C02076	M+NH4 [1+]	0.000146198
217.1051719	C15532	M	0.001084083
294.1835644	C06947	M+Na [1+]	0.000731973
337.057997	C05847	M+Na [1+]	0.000352982
237.0867265	C02406	M+H [1+]	0.000256382
237.0867265	C00835	M	0.000537257
237.0867265	C06313	M	0.000537257
237.0867265	C06313	M	0.000537257
237.0867265	C03684	M	0.000537257
243.0090995	C04188	M-H2O+H [1+]	0.000462928
243.0090995	C04582	M-H2O+H [1+]	0.000462928
210.0756958	C05596	M+H [1+]	0.000388045
210.0756958	C16361	M	0.000405594
177.0540174	C01494	M-H2O+H [1+]	0.000568008
177.0540174	C10470	M-H2O+H [1+]	0.000568008
353.2094982	C03205	M+Na [1+]	0.000785374
353.2094982	C01176	M+Na [1+]	0.000785374
353.2094982	C03747	M+Na [1+]	0.000785374
911.1841689	C03231	M+NH4 [1+]	0.003443477
291.0485205	C00281	M+H [1+]	0.000961288
160.0742297	C02656	M	0.000670828
180.0513983	C03975	M+H [1+]	0.000202129
192.087177	C00493	M+NH4 [1+]	0.00053057
336.0861285	C01031	M+H [1+]	0.000131897
948.5406855	C15848	M+NH4 [1+]	0.00070927
182.0569407	C00637	M+Na [1+]	0.000691215
187.1085812	C00547	M+NH4 [1+]	0.000864977
187.1085812	C00314	M+NH4 [1+]	0.000864977
211.1338552	C16308	M-H2O+H [1+]	0.001019472
152.0559558	C00242	M+H [1+]	0.000730007
152.0559558	C00149	M+NH4 [1+]	0.000609498
152.0559558	C03668	M+NH4 [1+]	0.000609498
855.1537247	C05989	M+NH4 [1+]	0.000785973
206.1377064	C08261	M+NH4 [1+]	0.0009756
457.1727966	C00143	M	0.001815097
221.0927738	C00643	M+H [1+]	0.00070554
684.2563207	C00182	M+NH4 [1+]	0.000639294
684.2563207	C02052	M+NH4 [1+]	0.000639294
238.0929644	C00835	M+H [1+]	0.000500843
238.0929644	C06313	M+H [1+]	0.000500843
238.0929644	C06313	M+H [1+]	0.000500843
238.0929644	C03684	M+H [1+]	0.000500843
238.0929644	C04874	M-H2O+H [1+]	0.000466129
287.243488	C03413	M+H [1+]	0.000664224
262.102645	C00299	M+NH4 [1+]	0.000714126
262.102645	C02067	M+NH4 [1+]	0.000714126
223.0739766	C02291	M+H [1+]	0.000727036
223.0739766	C00542	M+H [1+]	0.000727036
325.0417736	C00105	M+H [1+]	0.001368936
325.0417736	C01168	M+H [1+]	0.001368936
241.0815958	C05131	M-H2O+H [1+]	0.00026699
852.1448878	C00332	M+H [1+]	0.001274063
206.0439431	C02470	M+H [1+]	0.000840617
206.0439431	C16241	M	0.000422028
542.0681117	C00301	M-H2O+H [1+]	0.000238393
282.2792366	C19670	M+H [1+]	9.59E-05
282.2792366	C00319	M-H2O+H [1+]	0.000130567
282.2792366	C02934	M-H2O+H [1+]	0.000130567
282.2792366	C16512	M-H2O+H [1+]	0.000130567
247.0678981	C02794	M+Na [1+]	0.001026782
247.0678981	C03090	M+NH4 [1+]	0.001063155
286.3094338	C01838	M+NH4 [1+]	0.001004974
184.0746201	C00588	M	0.000750615
266.1638548	C13235	M	0.00081222
506.1429996	C00307	M+NH4 [1+]	0.001845882
188.0701141	C02043	M-H2O+H [1+]	0.000455723
613.1604377	C00127	M+H [1+]	0.001199802
170.0810793	C00547	M+H [1+]	8.99E-05
170.0810793	C00314	M+H [1+]	8.99E-05
170.0810793	C00642	M+NH4 [1+]	8.78E-05
170.0810793	C05593	M+NH4 [1+]	8.78E-05
170.0810793	C05852	M+NH4 [1+]	8.78E-05
170.0810793	C01984	M+NH4 [1+]	8.78E-05
170.0810793	C02519	M+NH4 [1+]	8.78E-05
170.0810793	C14088	M+NH4 [1+]	8.78E-05
260.1239822	C00214	M+NH4 [1+]	0.000112368
267.0967952	C00212	M	4.13E-05
267.0967952	C00330	M	4.13E-05
324.0580651	C00055	M+H [1+]	0.001061851
333.1161417	C02538	M-H2O+H [1+]	0.000670596
236.0770807	C05926	M-H2O+H [1+]	0.000699765
203.1033315	C01239	M-H2O+H [1+]	0.000733268
256.1035732	C04874	M+H [1+]	0.000456729
332.0964307	C19910	M+Na [1+]	0.001231489
332.0964307	C19909	M+Na [1+]	0.001231489
180.0872256	C00329	M+H [1+]	0.000577069
180.0872256	C02360	M+NH4 [1+]	0.00057917
180.0872256	C03761	M+NH4 [1+]	0.00057917
198.0865728	C05380	M+NH4 [1+]	0.000742332
182.0805067	C00082	M+H [1+]	0.000662523
182.0805067	C19579	M+H [1+]	0.000662523
182.0805067	C00166	M+NH4 [1+]	0.000660422
182.0805067	C12621	M+NH4 [1+]	0.000660422
182.0805067	C00811	M+NH4 [1+]	0.000660422
182.0805067	C01772	M+NH4 [1+]	0.000660422
276.0489222	C01236	M+NH4 [1+]	0.001030738
276.0489222	C04442	M+NH4 [1+]	0.001030738
768.1228104	C00010	M+H [1+]	0.000326035
219.0755467	C02406	M-H2O+H [1+]	0.000836782
767.0703307	C00006	M+Na [1+]	0.002164373
150.0767227	C08434	M+H [1+]	0.000698549
150.0767227	C00489	M+NH4 [1+]	0.000640956
150.0767227	C08645	M+NH4 [1+]	0.000640956
244.1104857	C01893	M+H [1+]	0.000937793
888.180234	C05270	M+Na [1+]	0.002642693
173.0204043	C00093	M+H [1+]	0.000546232
173.0204043	C02979	M+H [1+]	0.000546232
173.0204043	C02137	M+Na [1+]	0.000507758
580.2898395	C02191	M+NH4 [1+]	0.001989096
211.133711	C16308	M-H2O+H [1+]	0.000875272
252.1096682	C00559	M+H [1+]	0.000552893
252.1096682	C05198	M+H [1+]	0.000552893
206.0446219	C02470	M+H [1+]	0.000161817
204.0637057	C00082	M+Na [1+]	0.000594477
204.0637057	C19579	M+Na [1+]	0.000594477
422.0352769	C00015	M+NH4 [1+]	0.000743046
384.1517567	C00611	M+H [1+]	0.001720053
339.2513658	C14775	M+H [1+]	0.001619776
339.2513658	C14773	M+H [1+]	0.001619776
339.2513658	C14774	M+H [1+]	0.001619776
339.2513658	C14772	M+H [1+]	0.001619776
339.2513658	C02165	M+H [1+]	0.001619776
339.2513658	C06475	M-H2O+H [1+]	0.001585062
241.0304647	C00491	M+H [1+]	0.000659562
191.0809713	C00328	M-H2O+H [1+]	0.00049756
191.0809713	C06325	M+NH4 [1+]	0.000530173
757.092974	C06197	M+H [1+]	0.003763598
185.070953	C10443	M+2H [2+]	0.000682814
272.1999443	C06947	M+H [1+]	0.000946127
189.1227515	C02727	M+H [1+]	0.000616888
189.1227515	C12989	M+H [1+]	0.000616888
189.1227515	C02155	M+H [1+]	0.000616888
241.0937223	C00978	M+Na [1+]	0.001023402
335.2201148	C05957	M+H [1+]	0.001570648
335.2201148	C05953	M+H [1+]	0.001570648
335.2201148	C00584	M-H2O+H [1+]	0.001535934
335.2201148	C04654	M-H2O+H [1+]	0.001535934
335.2201148	C01312	M-H2O+H [1+]	0.001535934
335.2201148	C00427	M-H2O+H [1+]	0.001535934
335.2201148	C00696	M-H2O+H [1+]	0.001535934
335.2201148	C02198	M-H2O+H [1+]	0.001535934
335.2201148	C04853	M-H2O+H [1+]	0.001535934
335.2201148	C06476	M-H2O+H [1+]	0.001535934
335.2201148	C13807	M-H2O+H [1+]	0.001535934
335.2201148	C13808	M-H2O+H [1+]	0.001535934
335.2201148	C04671	M-H2O+H [1+]	0.001535934
201.0871323	C00847	M+NH4 [1+]	0.000151519
422.3243232	C02990	M+Na [1+]	0.000246267
254.0879048	C05926	M+H [1+]	0.000475065
191.1019152	C00666	M+H [1+]	0.000717746
254.0880137	C05926	M+H [1+]	0.000366165
768.1239221	C00010	M+H [1+]	0.001437735
373.2341705	C05476	M+Na [1+]	0.000757076
204.0860146	C00140	M-H2O+H [1+]	0.000599217
204.0860146	C03878	M-H2O+H [1+]	0.000599217
204.0860146	C05021	M-H2O+H [1+]	0.000599217
204.0860146	C00645	M-H2O+H [1+]	0.000599217
361.1994192	C01780	M+H [1+]	0.001530806
361.1994192	C00762	M+H [1+]	0.001530806
156.0762833	C00135	M+H [1+]	0.000469247
156.0762833	C00785	M+NH4 [1+]	0.000467146
401.1782642	C00611	M+NH4 [1+]	0.001680553
206.0445596	C02470	M+H [1+]	0.000224117
336.1393352	C04540	M+H [1+]	0.000805463
234.1802728	C05849	M+2H [2+]	0.00064913
360.1496511	C05400	M+NH4 [1+]	0.000383446
360.1496511	C06422	M+NH4 [1+]	0.000383446
360.1496511	C00208	M+NH4 [1+]	0.000383446
360.1496511	C00243	M+NH4 [1+]	0.000383446
360.1496511	C00089	M+NH4 [1+]	0.000383446
360.1496511	C07064	M+NH4 [1+]	0.000383446
360.1496511	C01083	M+NH4 [1+]	0.000383446
360.1496511	C05400	M+NH4 [1+]	0.000383446
467.3169762	C18043	M+H [1+]	0.00198045
222.0976572	C00140	M+H [1+]	0.000443983
222.0976572	C03878	M+H [1+]	0.000443983
222.0976572	C05021	M+H [1+]	0.000443983
222.0976572	C00645	M+H [1+]	0.000443983
222.0976572	C02953	M-H2O+H [1+]	0.000858707
222.0976572	C04244	M-H2O+H [1+]	0.000858707
222.0976572	C00268	M-H2O+H [1+]	0.000858707
166.0723942	C02242	M+H [1+]	5.83E-05
166.0723942	C02230	M+H [1+]	5.83E-05
321.3151256	C08316	M-H2O+H [1+]	3.16E-05
377.228379	C00639	M+Na [1+]	0.001463198
377.228379	C04741	M+Na [1+]	0.001463195
377.228379	C02314	M+Na [1+]	0.001463198
377.228379	C14811	M+Na [1+]	0.001463198
377.228379	C14809	M+Na [1+]	0.001463198
872.1527048	C00512	M+H [1+]	0.004005685
522.2027272	C01835	M+NH4 [1+]	0.000130776
522.2027272	C00492	M+NH4 [1+]	0.000130776
206.0437782	C02470	M+H [1+]	0.001005517
206.0437782	C16241	M	0.000257128
202.0701317	C05580	M+NH4 [1+]	0.000864666
190.0480369	C00250	M+Na [1+]	0.000575741
190.0480369	C00093	M+NH4 [1+]	0.000539368
190.0480369	C02979	M+NH4 [1+]	0.000539368
196.0822167	C00198	M+NH4 [1+]	0.000655648
196.0822167	C01216	M+NH4 [1+]	0.000655648
196.0822167	C05394	M+NH4 [1+]	0.000655648
196.0822167	C03383	M+NH4 [1+]	0.000655648
166.0714944	C00815	M+NH4 [1+]	0.000498034
166.0714944	C01087	M+NH4 [1+]	0.000498034
166.0714944	C03196	M+NH4 [1+]	0.000498034
166.0714944	C02674	M+NH4 [1+]	0.000498034
189.1340193	C01924	M+H [1+]	0.000582476
300.0849761	C03492	M+H [1+]	0.000697031
273.2212506	C00523	M-H2O+H [1+]	6.20E-06
273.2212506	C07635	M-H2O+H [1+]	6.20E-06
273.2212506	C04373	M-H2O+H [1+]	6.20E-06
273.2212506	C03917	M-H2O+H [1+]	6.20E-06
867.1873189	C03069	M+NH4 [1+]	0.003577279
867.1873189	C03345	M+NH4 [1+]	0.003577279
207.0979168	C00624	M+NH4 [1+]	0.000371333
884.1303139	C04348	M+H [1+]	0.003129081
481.1059882	C03794	M+NH4 [1+]	0.001877755
705.1858266	C00882	M+NH4 [1+]	0.003125645
410.324841	C17660	M+NH4 [1+]	0.001641768
410.324841	C17646	M+NH4 [1+]	0.001641768
410.324841	C02528	M+NH4 [1+]	0.001641768
410.324841	C04483	M+NH4 [1+]	0.001641768
410.324841	C17662	M+NH4 [1+]	0.001641768
410.324841	C15515	M+NH4 [1+]	0.001641768
410.324841	C07880	M+NH4 [1+]	0.001641768
410.324841	C17661	M+NH4 [1+]	0.001641768
156.0761753	C00135	M+H [1+]	0.000577247
156.0761753	C00785	M+NH4 [1+]	0.000575146
315.0589657	C04376	M+H [1+]	0.0001731
211.1324892	C16308	M-H2O+H [1+]	0.000346528
393.224847	C05961	M+Na [1+]	9.02E-05
393.224847	C05963	M+Na [1+]	9.02E-05
391.283497	C17727	M-H2O+H [1+]	0.00075399
391.283497	C17726	M-H2O+H [1+]	0.00075399
391.283497	C00695	M-H2O+H [1+]	0.00075399
391.283497	C00695	M-H2O+H [1+]	0.00075399
391.283497	C17644	M-H2O+H [1+]	0.00075399
393.2240848	C05961	M+Na [1+]	0.00067202
393.2240848	C05963	M+Na [1+]	0.00067202
328.1874589	C06866	M+Na [1+]	0.000852835
210.1571212	C00612	M+Na [1+]	0.000559109
210.1571212	C01029	M+Na [1+]	0.000559109
670.035146	C04426	M-H2O+H [1+]	8.54E-05
866.1610387	C03344	M+H [1+]	0.001774899
211.1413601	C03793	M+Na [1+]	0.000335794
209.1034468	C00386	M-H2O+H [1+]	0.000179866
190.0491966	C01717	M+H [1+]	0.000672495
190.0491966	C01252	M-H2O+H [1+]	0.000637781
155.0424072	C02642	M+Na [1+]	0.000302932
155.0424072	C00152	M+Na [1+]	0.000302932
286.3090401	C01838	M+NH4 [1+]	0.001398674
505.1771724	C01835	M+H [1+]	0.000861424
505.1771724	C00492	M+H [1+]	0.000861424
240.1085493	C02953	M+H [1+]	0.000566007
240.1085493	C04244	M+H [1+]	0.000566007
240.1085493	C00268	M+H [1+]	0.000566007
240.1085493	C15522	M-H2O+H [1+]	0.000531293
187.1078068	C00547	M+NH4 [1+]	9.06E-05
187.1078068	C00314	M+NH4 [1+]	9.06E-05
240.0963538	C15532	M+Na [1+]	0.000879817
368.2414562	C06439	M+NH4 [1+]	0.00169087
368.2414562	C13802	M+NH4 [1+]	0.00169087
368.2414562	C04707	M+NH4 [1+]	0.00169087
420.0585552	C00363	M+NH4 [1+]	0.001799812
837.1581069	C00136	M	0.001033721
837.1581069	C00630	M	0.001033721
286.3098822	C01838	M+NH4 [1+]	0.000556574
727.0806168	C00006	M-H2O+H [1+]	0.000663127
292.1030423	C19910	M-H2O+H [1+]	0.000384489
292.1030423	C19909	M-H2O+H [1+]	0.000384489
167.1035879	C06423	M+Na [1+]	0.000659856
167.1035879	C07185	M+Na [1+]	0.000659856
167.1035879	C08434	M+NH4 [1+]	0.000380349
279.2329986	C06427	M+H [1+]	0.001142396
279.2329986	C06426	M+H [1+]	0.001142396
819.0460784	C01260	M-H2O+H [1+]	0.001136988
286.3099076	C01838	M+NH4 [1+]	0.000531174
265.1117895	C00378	M	0.000517376
194.0664282	C01041	M+NH4 [1+]	0.000517212
377.2279735	C00639	M+Na [1+]	0.001868698
377.2279735	C04741	M+Na [1+]	0.001868695
377.2279735	C02314	M+Na [1+]	0.001868698
377.2279735	C14811	M+Na [1+]	0.001868698
377.2279735	C14809	M+Na [1+]	0.001868698
240.0965301	C15532	M+Na [1+]	0.001056117
162.0536299	C02360	M	0.00080647
162.0536299	C03761	M	0.00080647
171.1129703	C02727	M-H2O+H [1+]	0.000201312
171.1129703	C12989	M-H2O+H [1+]	0.000201312
171.1129703	C02155	M-H2O+H [1+]	0.000201312
171.1129703	C03758	M+NH4 [1+]	0.000168699
393.2228701	C05961	M+Na [1+]	0.00188672
393.2228701	C05963	M+Na [1+]	0.00188672
177.0549549	C01494	M-H2O+H [1+]	0.000369492
177.0549549	C10470	M-H2O+H [1+]	0.000369492
375.2136037	C00584	M+Na [1+]	0.000588434
375.2136037	C04654	M+Na [1+]	0.000588434
375.2136037	C01312	M+Na [1+]	0.000588434
375.2136037	C00427	M+Na [1+]	0.000588434
375.2136037	C00696	M+Na [1+]	0.000588434
375.2136037	C02198	M+Na [1+]	0.000588434
375.2136037	C04853	M+Na [1+]	0.000588434
375.2136037	C06476	M+Na [1+]	0.000588434
375.2136037	C13807	M+Na [1+]	0.000588434
375.2136037	C13808	M+Na [1+]	0.000588434
375.2136037	C04671	M+Na [1+]	0.000588434
232.1536029	C02862	M+H [1+]	0.00073126
166.0527949	C01180	M+NH4 [1+]	0.000442912
170.081456	C00547	M+H [1+]	0.000286777
170.081456	C00314	M+H [1+]	0.000286777
170.081456	C00642	M+NH4 [1+]	0.000288878
170.081456	C05593	M+NH4 [1+]	0.000288878
170.081456	C05852	M+NH4 [1+]	0.000288878
170.081456	C01984	M+NH4 [1+]	0.000288878
170.081456	C02519	M+NH4 [1+]	0.000288878
170.081456	C14088	M+NH4 [1+]	0.000288878
188.1755998	C00612	M+H [1+]	0.000138509
188.1755998	C01029	M+H [1+]	0.000138509
379.2457032	C06475	M+Na [1+]	0.000210938
205.0639701	C02291	M-H2O+H [1+]	0.000134136
205.0639701	C00542	M-H2O+H [1+]	0.000134136
205.0639701	C15608	M-H2O+H [1+]	0.000786064
430.3803	C02477	M	0.000780844
428.0357573	C00054	M+H [1+]	0.000933449
428.0357573	C00361	M+H [1+]	0.000933449
428.0357573	C00008	M+H [1+]	0.000933449
150.0769664	C08434	M+H [1+]	0.000454849
949.6190141	C03543	M+Na [1+]	0.002032222
232.0139596	C07752	M-H2O+H [1+]	0.000558201
209.0911522	C00328	M+H [1+]	0.00091606
209.0911522	C00931	M-H2O+H [1+]	0.000881346
209.0911522	C05635	M+NH4 [1+]	0.000913959
286.3090963	C01838	M+NH4 [1+]	0.001342474
261.0587082	C06605	M	0.000142385
286.3091916	C01838	M+NH4 [1+]	0.001247174
348.0689863	C00020	M+H [1+]	0.001374039
348.0689863	C00362	M+H [1+]	0.001374039
393.2229594	C05961	M+Na [1+]	0.00179742
393.2229594	C05963	M+Na [1+]	0.00179742
233.1137633	C03415	M+H [1+]	0.000565668
223.0200267	C00491	M-H2O+H [1+]	0.000498162
246.241637	C06424	M+NH4 [1+]	0.00111614
471.1049968	C00307	M-H2O+H [1+]	0.000989482
187.1071715	C00547	M+NH4 [1+]	0.000544723
187.1071715	C00314	M+NH4 [1+]	0.000544723
375.2132542	C00584	M+Na [1+]	0.000937934
375.2132542	C04654	M+Na [1+]	0.000937934
375.2132542	C01312	M+Na [1+]	0.000937934
375.2132542	C00427	M+Na [1+]	0.000937934
375.2132542	C00696	M+Na [1+]	0.000937934
375.2132542	C02198	M+Na [1+]	0.000937934
375.2132542	C04853	M+Na [1+]	0.000937934
375.2132542	C06476	M+Na [1+]	0.000937934
375.2132542	C13807	M+Na [1+]	0.000937934
375.2132542	C13808	M+Na [1+]	0.000937934
375.2132542	C04671	M+Na [1+]	0.000937934
188.0909652	C05576	M+NH4 [1+]	0.000766608
211.1327926	C16308	M-H2O+H [1+]	4.31E-05
379.1122954	C00401	M	0.000834881
633.1424991	C05625	M+Na [1+]	0.000103812
202.0331899	C03975	M+Na [1+]	0.000352529
290.1036533	C00509	M+NH4 [1+]	0.001356806
489.1139211	C00307	M+H [1+]	0.000685618
177.0537949	C01494	M-H2O+H [1+]	0.000790508
177.0537949	C10470	M-H2O+H [1+]	0.000790508
626.3125551	C02166	M+H [1+]	0.001978293
774.4086642	C15849	M	0.002203456
423.0897843	C00689	M+H [1+]	3.37E-05
446.0611869	C00570	M	0.000806374
286.3091717	C01838	M+NH4 [1+]	0.001267074
337.0416862	C04376	M+Na [1+]	0.0009516
170.0809098	C00547	M+H [1+]	0.000259423
170.0809098	C00314	M+H [1+]	0.000259423
170.0809098	C00642	M+NH4 [1+]	0.000257322
170.0809098	C05593	M+NH4 [1+]	0.000257322
170.0809098	C05852	M+NH4 [1+]	0.000257322
170.0809098	C01984	M+NH4 [1+]	0.000257322
170.0809098	C02519	M+NH4 [1+]	0.000257322
170.0809098	C14088	M+NH4 [1+]	0.000257322
173.0916773	C00666	M-H2O+H [1+]	0.000356246
262.0915494	C02953	M+Na [1+]	0.000492093
262.0915494	C04244	M+Na [1+]	0.000492093
262.0915494	C00268	M+Na [1+]	0.000492093
457.1121409	C00061	M+H [1+]	0.000250098
220.1183585	C00864	M+H [1+]	0.000409841
290.085968	C00212	M+Na [1+]	3.93E-06
290.085968	C00330	M+Na [1+]	3.93E-06
290.085968	C06469	M+Na [1+]	0.001333475
546.2527096	C03642	M-H2O+H [1+]	0.002625801
211.1325826	C16308	M-H2O+H [1+]	0.000253128
325.1116434	C05400	M-H2O+H [1+]	0.001244746
325.1116434	C06422	M-H2O+H [1+]	0.001244746
325.1116434	C00208	M-H2O+H [1+]	0.001244746
325.1116434	C00243	M-H2O+H [1+]	0.001244746
325.1116434	C00089	M-H2O+H [1+]	0.001244746
325.1116434	C07064	M-H2O+H [1+]	0.001244746
325.1116434	C01083	M-H2O+H [1+]	0.001244746
325.1116434	C05400	M-H2O+H [1+]	0.001244746
173.1542779	C01571	M+H [1+]	0.000672016
286.3091577	C01838	M+NH4 [1+]	0.001281074
365.1048262	C05400	M+Na [1+]	0.000603346
365.1048262	C06422	M+Na [1+]	0.000603346
365.1048262	C00208	M+Na [1+]	0.000603346
365.1048262	C00243	M+Na [1+]	0.000603346
365.1048262	C00089	M+Na [1+]	0.000603346
365.1048262	C07064	M+Na [1+]	0.000603346
365.1048262	C01083	M+Na [1+]	0.000603346
365.1048262	C05400	M+Na [1+]	0.000603346
348.0706749	C00020	M+H [1+]	0.000314561
348.0706749	C00362	M+H [1+]	0.000314561
332.0751159	C00360	M+H [1+]	0.000329817
385.0180786	C00363	M-H2O+H [1+]	0.001530388
195.0761113	D06890	M+H [1+]	0.000306896
325.1594972	C05547	M+H [1+]	0.001044554
265.2519288	C00712	M-H2O+H [1+]	0.000628132
265.2519288	C01712	M-H2O+H [1+]	0.000628132
265.2519288	C08363	M-H2O+H [1+]	0.000628135
265.2519288	C08367	M-H2O+H [1+]	0.000628135
348.2531265	C03205	M+NH4 [1+]	0.000191326
348.2531265	C01176	M+NH4 [1+]	0.000191326
348.2531265	C03747	M+NH4 [1+]	0.000191326
207.1387109	C01588	M+H [1+]	0.00075508
302.0630425	C00357	M+H [1+]	0.000501127
302.0630425	C04257	M+H [1+]	0.000501127
302.0630425	C04256	M+H [1+]	0.000501127
242.1247424	C00272	M+H [1+]	2.30E-05
242.1247424	C00272	M+H [1+]	2.30E-05
206.0442756	C02470	M+H [1+]	0.000508117
206.0442756	C16241	M	0.000754528
291.1303371	C03406	M+H [1+]	0.000426772
201.9834111	C05824	M+H [1+]	0.000428619
308.0423653	C00365	M	0.001413386
489.9764324	C00458	M+Na [1+]	0.002382749
551.4247047	C06098	M-H2O+H [1+]	2.94E-06
551.4247047	C06098	M-H2O+H [1+]	2.94E-06
551.4247047	C06098	M-H2O+H [1+]	2.94E-06
551.4247047	C08601	M-H2O+H [1+]	2.94E-06
551.4247047	C06098	M-H2O+H [1+]	2.94E-06
286.3099095	C01838	M+NH4 [1+]	0.000529274
227.1130865	C00386	M+H [1+]	0.000779834
876.218866	C01944	M-H2O+H [1+]	0.002515965
186.0752618	C00544	M+NH4 [1+]	0.000819944
186.0752618	C06672	M+NH4 [1+]	0.000819938
186.0752618	C11527	M+NH4 [1+]	0.000819944
186.0752618	C01161	M+NH4 [1+]	0.000819944
219.0480946	C00880	M+Na [1+]	0.000573862
219.0480946	C00257	M+Na [1+]	0.000573862
219.0480946	C16360	M+Na [1+]	0.000763542
219.0480946	C00800	M+Na [1+]	0.000573862
187.1071845	C00547	M+NH4 [1+]	0.000531723
187.1071845	C00314	M+NH4 [1+]	0.000531723
286.3094308	C01838	M+NH4 [1+]	0.001007974
164.0559915	C00715	M+H [1+]	0.000694307
164.0559915	C03079	M+H [1+]	0.000643106
164.0559915	C00026	M+NH4 [1+]	0.000645198
219.1744851	C09627	M-H2O+H [1+]	0.000178487
250.0085891	C03287	M+Na [1+]	0.000117091
148.0602708	C00025	M+H [1+]	0.000162981
148.0602708	C12269	M+H [1+]	0.000162981
148.0602708	C00979	M+H [1+]	0.000162981
148.0602708	C00217	M+H [1+]	0.000162981
148.0602708	C02214	M+NH4 [1+]	0.00016088
148.0602708	C02226	M+NH4 [1+]	0.00016088
148.0602708	C02226	M+NH4 [1+]	0.00016088
148.0602708	C00490	M+NH4 [1+]	0.00016088
286.3096172	C01838	M+NH4 [1+]	0.000821574
285.1850686	C05302	M-H2O+H [1+]	0.000197302
160.0741196	C02656	M	0.000560728
523.998882	C00044	M+H [1+]	0.000946219
276.0698361	C05926	M+Na [1+]	0.000485765
238.0931964	C00835	M+H [1+]	0.000268843
238.0931964	C06313	M+H [1+]	0.000268843
238.0931964	C06313	M+H [1+]	0.000268843
238.0931964	C03684	M+H [1+]	0.000268843
238.0931964	C04874	M-H2O+H [1+]	0.000234129
262.0905139	C02953	M+Na [1+]	0.000543407
262.0905139	C04244	M+Na [1+]	0.000543407
262.0905139	C00268	M+Na [1+]	0.000543407
211.0824332	C16361	M+H [1+]	0.000133006
406.1310699	C00611	M+Na [1+]	0.000908747
393.2252266	C05961	M+Na [1+]	0.00046978
393.2252266	C05963	M+Na [1+]	0.00046978
379.2455008	C06475	M+Na [1+]	8.54E-06
375.2148206	C00584	M+Na [1+]	0.000628466
375.2148206	C04654	M+Na [1+]	0.000628466
375.2148206	C01312	M+Na [1+]	0.000628466
375.2148206	C00427	M+Na [1+]	0.000628466
375.2148206	C00696	M+Na [1+]	0.000628466
375.2148206	C02198	M+Na [1+]	0.000628466
375.2148206	C04853	M+Na [1+]	0.000628466
375.2148206	C06476	M+Na [1+]	0.000628466
375.2148206	C13807	M+Na [1+]	0.000628466
375.2148206	C13808	M+Na [1+]	0.000628466
375.2148206	C04671	M+Na [1+]	0.000628466
211.1332414	C16308	M-H2O+H [1+]	0.000405672
244.0790576	C00140	M+Na [1+]	9.76E-05
244.0790576	C03878	M+Na [1+]	9.76E-05
244.0790576	C05021	M+Na [1+]	9.76E-05
244.0790576	C00645	M+Na [1+]	9.76E-05
391.2106367	C05956	M+Na [1+]	0.001529944
375.2143117	C00584	M+Na [1+]	0.000119566
375.2143117	C04654	M+Na [1+]	0.000119566
375.2143117	C01312	M+Na [1+]	0.000119566
375.2143117	C00427	M+Na [1+]	0.000119566
375.2143117	C00696	M+Na [1+]	0.000119566
375.2143117	C02198	M+Na [1+]	0.000119566
375.2143117	C04853	M+Na [1+]	0.000119566
375.2143117	C06476	M+Na [1+]	0.000119566
375.2143117	C13807	M+Na [1+]	0.000119566
375.2143117	C13808	M+Na [1+]	0.000119566
375.2143117	C04671	M+Na [1+]	0.000119566
542.068338	C00301	M-H2O+H [1+]	1.21E-05
302.0624469	C00357	M+H [1+]	0.001096727
302.0624469	C04257	M+H [1+]	0.001096727
302.0624469	C04256	M+H [1+]	0.001096727
246.2415498	C06424	M+NH4 [1+]	0.00120334
252.1068698	C06470	M+H [1+]	0.000908103
670.1431906	C00882	M-H2O+H [1+]	0.002363955
258.1098388	C00670	M+H [1+]	0.000261089
267.1712379	C13235	M+H [1+]	0.00091932
211.1321638	C16308	M-H2O+H [1+]	0.000671928
286.3090134	C01838	M+NH4 [1+]	0.001425374
393.2237062	C05961	M+Na [1+]	0.00105062
393.2237062	C05963	M+Na [1+]	0.00105062
166.0716004	C02242	M+H [1+]	0.000735471
166.0716004	C02230	M+H [1+]	0.000735471
166.0716004	C00815	M+NH4 [1+]	0.000604034
166.0716004	C01087	M+NH4 [1+]	0.000604034
166.0716004	C03196	M+NH4 [1+]	0.000604034
166.0716004	C02674	M+NH4 [1+]	0.000604034
209.0915087	C00328	M+H [1+]	0.00055956
209.0915087	C00931	M-H2O+H [1+]	0.000524846
209.0915087	C05635	M+NH4 [1+]	0.000557459
178.070871	C00322	M+NH4 [1+]	0.000125366
178.070871	C00846	M+NH4 [1+]	0.000125366
308.0405846	C00365	M	0.000367314
162.0544503	C19837	M+H [1+]	0.000504173
162.0544503	C01586	M-H2O+H [1+]	0.000469459
162.0544503	C19569	M-H2O+H [1+]	0.000469459
206.0435092	C16241	M	1.19E-05
270.2926854	D01924	M	0.000419562
799.6743449	C01829	M+Na [1+]	0.001554625
203.0522766	C00031	M+Na [1+]	0.000329516
203.0522766	C00984	M+Na [1+]	0.000329516
203.0522766	C00159	M+Na [1+]	0.000329516
203.0522766	C00137	M+Na [1+]	0.000329516
203.0522766	C00221	M+Na [1+]	0.000329516
203.0522766	C02336	M+Na [1+]	0.000329516
203.0522766	C01487	M+Na [1+]	0.000329516
203.0522766	C02336	M+Na [1+]	0.000329516
203.0522766	C00267	M+Na [1+]	0.000329516
449.2299392	C01246	M-H2O+H [1+]	9.32E-05
351.2403582	C07311	M+Na [1+]	0.000323456
174.086741	C03680	M+NH4 [1+]	0.000574132
174.086741	C05132	M+NH4 [1+]	0.000574132
286.3092138	C01838	M+NH4 [1+]	0.001224974
249.1591171	C13235	M-H2O+H [1+]	0.00060208
286.3104598	C01838	M+NH4 [1+]	2.10E-05
417.3373864	C01673	M+H [1+]	0.001065126
417.3373864	C05457	M+H [1+]	0.001065126
893.2159397	C01944	M	0.003733735
220.1177754	C00864	M+H [1+]	0.000173259
768.1223805	C00010	M+H [1+]	0.000103865
177.0540706	C01494	M-H2O+H [1+]	0.000514808
177.0540706	C10470	M-H2O+H [1+]	0.000514808
240.0961922	C15532	M+Na [1+]	0.000718217
995.9791141	C20190	M	0.001811532
203.1494576	C03626	M+H [1+]	0.00079424
233.1161495	C00399	M-H2O+H [1+]	0.001036164
348.0698454	C00020	M+H [1+]	0.000514939
348.0698454	C00362	M+H [1+]	0.000514939
307.1493437	C05547	M-H2O+H [1+]	0.000598654
233.0896139	C01233	M+NH4 [1+]	8.28E-05
606.0856374	C00096	M+H [1+]	0.001208599
213.0841037	C00666	M+Na [1+]	0.000471246
365.1050573	C05400	M+Na [1+]	0.000372246
365.1050573	C06422	M+Na [1+]	0.000372246
365.1050573	C00208	M+Na [1+]	0.000372246
365.1050573	C00243	M+Na [1+]	0.000372246
365.1050573	C00089	M+Na [1+]	0.000372246
365.1050573	C07064	M+Na [1+]	0.000372246
365.1050573	C01083	M+Na [1+]	0.000372246
365.1050573	C05400	M+Na [1+]	0.000372246
206.0440058	C02470	M+H [1+]	0.000777917
206.0440058	C16241	M	0.000484728
360.149345	C05400	M+NH4 [1+]	0.000689546
360.149345	C06422	M+NH4 [1+]	0.000689546
360.149345	C00208	M+NH4 [1+]	0.000689546
360.149345	C00243	M+NH4 [1+]	0.000689546
360.149345	C00089	M+NH4 [1+]	0.000689546
360.149345	C07064	M+NH4 [1+]	0.000689546
360.149345	C01083	M+NH4 [1+]	0.000689546
360.149345	C05400	M+NH4 [1+]	0.000689546
689.2115386	C00182	M+Na [1+]	0.000462194
689.2115386	C02052	M+Na [1+]	0.000462194
250.0922416	C01136	M+H [1+]	0.000754637
250.0922416	C00212	M-H2O+H [1+]	0.001188929
250.0922416	C00330	M-H2O+H [1+]	0.001188929
250.0922416	C06469	M-H2O+H [1+]	0.000148475
364.0641295	C00144	M+H [1+]	0.001145461
227.1015721	C00931	M+H [1+]	0.001060846
227.1015721	C05596	M+NH4 [1+]	0.001058745
202.2167241	C00750	M	0.000977248
586.2481043	C03642	M+Na [1+]	0.000227499
494.2745834	C11061	M+NH4 [1+]	0.000257728
308.0423219	C00365	M	0.001369986
271.1405263	D00386	M+NH4 [1+]	0.000890087
325.1124113	C05400	M-H2O+H [1+]	0.000476846
325.1124113	C06422	M-H2O+H [1+]	0.000476846
325.1124113	C00208	M-H2O+H [1+]	0.000476846
325.1124113	C00243	M-H2O+H [1+]	0.000476846
325.1124113	C00089	M-H2O+H [1+]	0.000476846
325.1124113	C07064	M-H2O+H [1+]	0.000476846
325.1124113	C01083	M-H2O+H [1+]	0.000476846
325.1124113	C05400	M-H2O+H [1+]	0.000476846
190.1181778	C02427	M+H [1+]	0.000439561
248.0324067	C00018	M+H [1+]	0.000557131
246.2417954	C06424	M+NH4 [1+]	0.00095774
313.0669715	C04640	M	0.000529515
313.0669715	C09727	M+Na [1+]	0.00128468
313.0669715	C04640	M	0.000529515
313.0669715	C06562	M+Na [1+]	0.00128468
206.0443915	C02470	M+H [1+]	0.000392217
206.0443915	C16241	M	0.000870428
406.131964	C00611	M+Na [1+]	1.46E-05
230.0951548	C05570	M+H [1+]	0.000618629
230.0951548	C01517	M	0.000860486
321.2434493	C14768	M+H [1+]	0.00102841
321.2434493	C14769	M+H [1+]	0.00102841
321.2434493	C14775	M-H2O+H [1+]	0.001063124
321.2434493	C14773	M-H2O+H [1+]	0.001063124
321.2434493	C14774	M-H2O+H [1+]	0.001063124
321.2434493	C14772	M-H2O+H [1+]	0.001063124
321.2434493	C02165	M-H2O+H [1+]	0.001063124
406.130996	C00611	M+Na [1+]	0.000982647
286.309217	C01838	M+NH4 [1+]	0.001221774
211.1322799	C16308	M-H2O+H [1+]	0.000555828
386.2541763	C05956	M+NH4 [1+]	0.000464544
482.2748839	C11134	M+NH4 [1+]	4.28E-05
286.3090356	C01838	M+NH4 [1+]	0.001403174
244.079912	C00140	M+Na [1+]	0.000756783
244.079912	C03878	M+Na [1+]	0.000756783
244.079912	C05021	M+Na [1+]	0.000756783
244.079912	C00645	M+Na [1+]	0.000756783
225.0869733	C02794	M+H [1+]	9.58E-06
225.0869733	C00214	M-H2O+H [1+]	2.51E-05
225.0869733	C01252	M+NH4 [1+]	7.48E-06
329.208019	C14606	M+Na [1+]	0.000693826
936.3258821	C05787	M	0.00177875
201.1380371	C08309	M-H2O+H [1+]	0.000552708
428.0365372	C00054	M+H [1+]	0.000153549
428.0365372	C00361	M+H [1+]	0.000153549
428.0365372	C00008	M+H [1+]	0.000153549
286.3094296	C01838	M+NH4 [1+]	0.001009174
827.1578262	C00024	M+NH4 [1+]	0.001769851
393.22496	C05961	M+Na [1+]	0.00020318
393.22496	C05963	M+Na [1+]	0.00020318
348.0701134	C00020	M+H [1+]	0.000246939
348.0701134	C00362	M+H [1+]	0.000246939
198.0881452	C05380	M+NH4 [1+]	0.000830068
203.1035295	C01239	M-H2O+H [1+]	0.000931268
246.2417891	C06424	M+NH4 [1+]	0.00096404
162.0543138	C19837	M+H [1+]	0.000640673
162.0543138	C01586	M-H2O+H [1+]	0.000605959
162.0543138	C19569	M-H2O+H [1+]	0.000605959
194.0797518	C07481	M	0.000623784
268.1034912	C00212	M+H [1+]	0.000538729
268.1034912	C00330	M+H [1+]	0.000538729
268.1034912	C06469	M+H [1+]	0.000798675
206.0433632	C00847	M+Na [1+]	0.000987419
206.0433632	C16241	M	0.000157872
192.0641304	C00296	M	0.000742284
174.0866072	C03680	M+NH4 [1+]	0.000707932
174.0866072	C05132	M+NH4 [1+]	0.000707932
177.0537625	C01494	M-H2O+H [1+]	0.000822908
177.0537625	C10470	M-H2O+H [1+]	0.000822908
423.1531423	D02527	M-H2O+H [1+]	0.00079991
198.0878939	C05380	M+NH4 [1+]	0.000578768
364.2258443	C05471	M	0.000870166
334.1120645	C04016	M-H2O+H [1+]	0.001157997
334.1120645	C04015	M-H2O+H [1+]	0.001157997
240.0944123	C15532	M+Na [1+]	0.001061683
240.0954151	C15532	M+Na [1+]	5.89E-05
308.0420452	C00365	M	0.001093286
161.0442195	C00322	M+H [1+]	0.000229866
161.0442195	C00846	M+H [1+]	0.000229866
161.0442195	C00198	M-H2O+H [1+]	0.000195152
161.0442195	C01216	M-H2O+H [1+]	0.000195152
161.0442195	C05394	M-H2O+H [1+]	0.000195152
161.0442195	C03383	M-H2O+H [1+]	0.000195152
225.0865796	C02794	M+H [1+]	0.000403282
225.0865796	C00214	M-H2O+H [1+]	0.000368568
225.0865796	C01252	M+NH4 [1+]	0.000401181
384.1201739	C00021	M	0.00141457
372.2739054	C00639	M+NH4 [1+]	0.000541798
372.2739054	C04741	M+NH4 [1+]	0.000541795
372.2739054	C02314	M+NH4 [1+]	0.000541798
372.2739054	C14811	M+NH4 [1+]	0.000541798
372.2739054	C14809	M+NH4 [1+]	0.000541798
272.2581092	C08362	M+NH4 [1+]	0.000294004
177.0542493	C01494	M-H2O+H [1+]	0.000336108
177.0542493	C10470	M-H2O+H [1+]	0.000336108
271.0558893	C01103	M-H2O+H [1+]	0.00015267
198.0866617	C05380	M+NH4 [1+]	0.000653432
249.085299	C00931	M+Na [1+]	0.000724054
249.085299	C01136	M	0.000421237
288.2166318	C02838	M+H [1+]	0.000302621
786.1656555	C00016	M+H [1+]	0.001245045
242.0421892	C00352	M-H2O+H [1+]	0.000190341
172.0609417	C00624	M-H2O+H [1+]	0.000542633
172.0609417	C00628	M+NH4 [1+]	0.000510027
172.0609417	C00196	M+NH4 [1+]	0.000510027
172.0609417	C00230	M+NH4 [1+]	0.000510027
216.0627873	C01233	M+H [1+]	0.000362397
216.0627873	C05598	M+Na [1+]	0.000323923
391.2839378	C17727	M-H2O+H [1+]	0.00031319
391.2839378	C17726	M-H2O+H [1+]	0.00031319
391.2839378	C00695	M-H2O+H [1+]	0.00031319
391.2839378	C00695	M-H2O+H [1+]	0.00031319
391.2839378	C17644	M-H2O+H [1+]	0.00031319
286.3090514	C01838	M+NH4 [1+]	0.001387374
308.0422422	C00365	M	0.001290286
393.2252862	C05961	M+Na [1+]	0.00052938
393.2252862	C05963	M+Na [1+]	0.00052938
393.224673	C05961	M+Na [1+]	8.38E-05
393.224673	C05963	M+Na [1+]	8.38E-05
260.0746467	C00835	M+Na [1+]	0.000760543
260.0746467	C06313	M+Na [1+]	0.000760543
260.0746467	C06313	M+Na [1+]	0.000760543
260.0746467	C03684	M+Na [1+]	0.000760543
324.2858735	C00836	M+Na [1+]	0.001423997
333.205973	C06439	M-H2O+H [1+]	2.77E-05
333.205973	C13802	M-H2O+H [1+]	2.77E-05
333.205973	C04707	M-H2O+H [1+]	2.77E-05
744.0841519	C00006	M	0.000874827
560.0810696	C00301	M+H [1+]	0.002120107
348.06961	C00020	M+H [1+]	0.000750339
348.06961	C00362	M+H [1+]	0.000750339
322.9918805	C01220	M-H2O+H [1+]	0.000845036
322.9918805	C00665	M-H2O+H [1+]	0.000845036
322.9918805	C00354	M-H2O+H [1+]	0.000845036
215.1034046	C03415	M-H2O+H [1+]	0.000806368
215.1034046	C00355	M+NH4 [1+]	0.000773755
215.1034046	C00355	M+NH4 [1+]	0.000773755
428.0370333	C00054	M+H [1+]	0.000342551
428.0370333	C00361	M+H [1+]	0.000342551
428.0370333	C00008	M+H [1+]	0.000342551
286.3090694	C01838	M+NH4 [1+]	0.001369374
383.1437226	C00611	M	0.000961953
225.0879051	C02794	M+H [1+]	0.000922218
225.0879051	C00214	M-H2O+H [1+]	0.000956932
225.0879051	C01252	M+NH4 [1+]	0.000924319
286.3097449	C01838	M+NH4 [1+]	0.000693874
275.1360634	C00670	M+NH4 [1+]	0.000583489
231.1459596	C02862	M	0.00109856
211.1319306	C16308	M-H2O+H [1+]	0.000905128
202.2162215	C00750	M	0.000474648
188.0910291	C05576	M+NH4 [1+]	0.000702708
351.2396529	C07311	M+Na [1+]	0.001028756
209.0916865	C00328	M+H [1+]	0.00038176
209.0916865	C00931	M-H2O+H [1+]	0.000347046
209.0916865	C05635	M+NH4 [1+]	0.000379659
508.0042768	C00002	M+H [1+]	0.001255641
508.0042768	C00286	M+H [1+]	0.001255641
367.1193715	C00021	M-H2O+H [1+]	0.00110643
189.1227371	C02727	M+H [1+]	0.000631288
189.1227371	C12989	M+H [1+]	0.000631288
189.1227371	C02155	M+H [1+]	0.000631288
166.0526172	C01180	M+NH4 [1+]	0.000620612
156.0764321	C00135	M+H [1+]	0.000320447
156.0764321	C00785	M+NH4 [1+]	0.000318346
394.330321	C17658	M+NH4 [1+]	0.001247146
394.330321	C03990	M+NH4 [1+]	0.001247146
335.2202734	C05957	M+H [1+]	0.001412048
335.2202734	C05953	M+H [1+]	0.001412048
335.2202734	C00584	M-H2O+H [1+]	0.001377334
335.2202734	C04654	M-H2O+H [1+]	0.001377334
335.2202734	C01312	M-H2O+H [1+]	0.001377334
335.2202734	C00427	M-H2O+H [1+]	0.001377334
335.2202734	C00696	M-H2O+H [1+]	0.001377334
335.2202734	C02198	M-H2O+H [1+]	0.001377334
335.2202734	C04853	M-H2O+H [1+]	0.001377334
335.2202734	C06476	M-H2O+H [1+]	0.001377334
335.2202734	C13807	M-H2O+H [1+]	0.001377334
335.2202734	C13808	M-H2O+H [1+]	0.001377334
335.2202734	C04671	M-H2O+H [1+]	0.001377334
248.0313137	C00018	M+H [1+]	0.000535869
428.035664	C00054	M+H [1+]	0.001026749
428.035664	C00361	M+H [1+]	0.001026749
428.035664	C00008	M+H [1+]	0.001026749
184.095249	C00318	M+Na [1+]	0.000837649
160.0750741	C00637	M+H [1+]	0.000615815
688.1117307	C00004	M+Na [1+]	0.002258995
227.0859661	C00120	M-H2O+H [1+]	0.001126422
186.0381337	C00715	M+Na [1+]	0.000494107
186.0381337	C03079	M+Na [1+]	0.000843306
243.0949431	C01239	M+Na [1+]	0.000196532
464.0805165	C03794	M+H [1+]	0.000802455
393.2257538	C05961	M+Na [1+]	0.00099698
393.2257538	C05963	M+Na [1+]	0.00099698
384.1488633	C00611	M+H [1+]	0.001173347
233.1127555	C03415	M+H [1+]	0.000442132
212.0921593	C01494	M+NH4 [1+]	0.000427492
212.0921593	C10470	M+NH4 [1+]	0.000427492
428.0355738	C00054	M+H [1+]	0.001116949
428.0355738	C00361	M+H [1+]	0.001116949
428.0355738	C00008	M+H [1+]	0.001116949
211.1321085	C16308	M-H2O+H [1+]	0.000727228
203.1020791	C01239	M-H2O+H [1+]	0.000519132
233.0629968	C02076	M+Na [1+]	0.000174002
162.1117821	C00318	M+H [1+]	0.000687251
152.0559223	C00149	M+NH4 [1+]	0.000575998
152.0559223	C03668	M+NH4 [1+]	0.000575998
258.1095304	C00670	M+H [1+]	0.000569489
655.2776178	C05770	M+H [1+]	0.001377588
655.2776178	C05769	M+H [1+]	0.001377588
286.309129	C01838	M+NH4 [1+]	0.001309774
246.2415699	C06424	M+NH4 [1+]	0.00118324
247.0683544	C02794	M+Na [1+]	0.000570482
247.0683544	C03090	M+NH4 [1+]	0.000606855
329.2072311	C14606	M+Na [1+]	0.001481726
158.0446866	C02220	M+H [1+]	9.71E-05
158.0446866	C01551	M	0.000696522
158.0446866	C01042	M-H2O+H [1+]	6.24E-05
162.0541147	C01586	M-H2O+H [1+]	0.000805059
162.0541147	C19569	M-H2O+H [1+]	0.000805059
380.111179	C03451	M+H [1+]	0.001032353
405.0092799	C00015	M+H [1+]	0.000193046
194.0659993	C01041	M+NH4 [1+]	8.83E-05
286.3099795	C01838	M+NH4 [1+]	0.000459274
198.0769477	C00355	M+H [1+]	0.000863855
198.0769477	C00355	M+H [1+]	0.000863855
198.0769477	C01179	M+NH4 [1+]	0.000865956
198.0769477	C01405	M+NH4 [1+]	0.000865956
198.0769477	C01481	M+NH4 [1+]	0.000865956
252.0774297	C05570	M+Na [1+]	0.000285729
277.1399555	C00449	M+H [1+]	0.000543118
211.1326622	C16308	M-H2O+H [1+]	0.000173528
162.1119011	C00318	M+H [1+]	0.000568251
273.0362754	C00281	M-H2O+H [1+]	0.000684412
351.2152401	C06439	M+H [1+]	0.00135997
351.2152401	C13802	M+H [1+]	0.00135997
351.2152401	C04707	M+H [1+]	0.00135997
351.2152401	C05956	M-H2O+H [1+]	0.001325256
237.0867875	C02406	M+H [1+]	0.000195382
237.0867875	C00835	M	0.000598257
237.0867875	C06313	M	0.000598257
237.0867875	C06313	M	0.000598257
237.0867875	C03684	M	0.000598257
526.0151233	C00081	M+NH4 [1+]	0.001539556
519.4353266	C02094	M-H2O+H [1+]	0.000448208
519.4353266	C02094	M-H2O+H [1+]	0.000448208
519.4351902	C02094	M-H2O+H [1+]	0.000311808
519.4351902	C02094	M-H2O+H [1+]	0.000311808
428.0373539	C00054	M+H [1+]	0.000663151
428.0373539	C00361	M+H [1+]	0.000663151
428.0373539	C00008	M+H [1+]	0.000663151
217.1055063	C15532	M	0.000749683
260.0542431	C00352	M+H [1+]	0.001264159
260.0542431	C04299	M+NH4 [1+]	0.00126626
948.5433272	C15848	M+NH4 [1+]	0.00193243
689.2101239	C00182	M+Na [1+]	0.000952506
689.2101239	C02052	M+Na [1+]	0.000952506
261.0362997	C00085	M+H [1+]	0.000694826
261.0362997	C04006	M+H [1+]	0.000694826
261.0362997	C00446	M+H [1+]	0.000694826
261.0362997	C03862	M+H [1+]	0.000694826
261.0362997	C01094	M+H [1+]	0.000694826
261.0362997	C00275	M+H [1+]	0.000694826
261.0362997	C03546	M+H [1+]	0.000694826
261.0362997	C00092	M+H [1+]	0.000694826
261.0362997	C00446	M+H [1+]	0.000694826
261.0362997	C01177	M+H [1+]	0.000694826
198.0793747	C03089	M+NH4 [1+]	7.79E-05
231.0734614	C00328	M+Na [1+]	0.00054886
231.0734614	C05932	M	0.000825753
155.0808894	C01004	M+NH4 [1+]	0.000612073
155.0808894	C00108	M+NH4 [1+]	0.000612073
155.0808894	C00568	M+NH4 [1+]	0.000612073
211.1336307	C16308	M-H2O+H [1+]	0.000794972
244.1287803	C00931	M+NH4 [1+]	0.000399646
877.2749383	C01024	M+Na [1+]	7.58E-05
240.0962414	C15532	M+Na [1+]	0.000767417
428.037603	C00054	M+H [1+]	0.000912251
428.037603	C00361	M+H [1+]	0.000912251
428.037603	C00008	M+H [1+]	0.000912251
211.1329227	C16308	M-H2O+H [1+]	8.70E-05
170.091807	C01152	M+H [1+]	0.000595611
170.091807	C01152	M+H [1+]	0.000595611
365.2322761	C05471	M+H [1+]	2.60E-05
314.3420103	C01389	M+NH4 [1+]	0.000271392
314.3420103	C02198	M+NH4 [1+]	0.000271398
264.038558	C00235	M+NH4 [1+]	0.001090762
264.038558	C00129	M+NH4 [1+]	0.001090762
329.2084418	C14606	M+Na [1+]	0.000271026
263.2381829	C01595	M-H2O+H [1+]	0.001276032
246.2422851	C06424	M+NH4 [1+]	0.00046804
466.2630564	C15848	M+2H [2+]	0.001994515
251.1257155	C16308	M+Na [1+]	0.000338372
393.2263082	C05961	M+Na [1+]	0.00155138
393.2263082	C05963	M+Na [1+]	0.00155138
199.1760502	C01694	M+2H [2+]	0.000833815
199.1760502	C05441	M+2H [2+]	0.000833815
298.0953845	C00170	M+H [1+]	0.001451561
423.0884481	C00689	M+H [1+]	0.001369856
310.2885642	C16526	M	0.00138374
382.2574969	C05471	M+NH4 [1+]	0.001300234
307.979264	C02515	M+H [1+]	0.001451389
246.2416972	C06424	M+NH4 [1+]	0.00105594
819.0438926	C01260	M-H2O+H [1+]	0.001048812
508.0031485	C00002	M+H [1+]	0.000127341
508.0031485	C00286	M+H [1+]	0.000127341
246.2417354	C06424	M+NH4 [1+]	0.00101774
379.2473106	C06124	M	0.001449243
379.2473106	C06475	M+Na [1+]	0.001818338
206.1505416	C02727	M+NH4 [1+]	0.000626212
206.1505416	C12989	M+NH4 [1+]	0.000626212
206.1505416	C02155	M+NH4 [1+]	0.000626212
911.1589639	C00356	M	0.001496791
820.153967	C00136	M-H2O+H [1+]	0.000217221
820.153967	C00630	M-H2O+H [1+]	0.000217221
202.121322	C08277	M	0.000812936
276.1183893	C05131	M+NH4 [1+]	0.00061989
237.086416	C02406	M+H [1+]	0.000566882
237.086416	C00835	M	0.000226757
237.086416	C06313	M	0.000226757
237.086416	C06313	M	0.000226757
237.086416	C03684	M	0.000226757
206.0438543	C02470	M+H [1+]	0.000929417
206.0438543	C16241	M	0.000333228
393.2236182	C05961	M+Na [1+]	0.00113862
393.2236182	C05963	M+Na [1+]	0.00113862
211.1337985	C16308	M-H2O+H [1+]	0.000962772
936.3254267	C05787	M	0.00223415
464.0813577	C03794	M+H [1+]	3.87E-05
275.1306313	C06905	M+H [1+]	0.000321025
192.1226662	C08278	M+NH4 [1+]	0.000365736
195.0022296	C00093	M+Na [1+]	0.000662932
195.0022296	C02979	M+Na [1+]	0.000662932
313.0291265	C00281	M+Na [1+]	0.000374712
348.0699637	C00020	M+H [1+]	0.000396639
348.0699637	C00362	M+H [1+]	0.000396639
171.1124747	C02727	M-H2O+H [1+]	0.000294288
171.1124747	C12989	M-H2O+H [1+]	0.000294288
171.1124747	C02155	M-H2O+H [1+]	0.000294288
171.1124747	C03758	M+NH4 [1+]	0.000326901
211.132933	C16308	M-H2O+H [1+]	9.73E-05
206.0443835	C02470	M+H [1+]	0.000400217
206.0443835	C16241	M	0.000862428
263.2353853	C00517	M+Na [1+]	0.000851654
785.1454097	C00010	M+NH4 [1+]	0.003621665
373.2340021	C05476	M+Na [1+]	0.000925476
909.6255839	C03543	M-H2O+H [1+]	0.002921022
241.0810326	C05131	M-H2O+H [1+]	0.00083019
162.054651	C19837	M+H [1+]	0.000303473
162.054651	C01586	M-H2O+H [1+]	0.000268759
162.054651	C19569	M-H2O+H [1+]	0.000268759
322.0549987	C00364	M	0.001603278
457.2724106	C05952	M+NH4 [1+]	0.000656869
260.0539615	C00352	M+H [1+]	0.000982559
260.0539615	C04299	M+NH4 [1+]	0.00098466
248.1100705	C00378	M-H2O+H [1+]	0.001087024
162.0535729	C02360	M	0.00074947
162.0535729	C03761	M	0.00074947
162.0545569	C19837	M+H [1+]	0.000397573
162.0545569	C01586	M-H2O+H [1+]	0.000362859
162.0545569	C19569	M-H2O+H [1+]	0.000362859
277.117907	C01449	M	0.000417629
277.117907	C11045	M-H2O+H [1+]	0.000341296
496.0039315	C04895	M+H [1+]	0.000910341
491.0031991	C00131	M	0.002368563
490.9988658	C00131	M	0.001964737
485.0227371	C00458	M+NH4 [1+]	0.000683049
485.0232822	C00458	M+NH4 [1+]	0.000137949
491.0025496	C00131	M	0.001719063
490.9772498	C00081	M-H2O+H [1+]	0.000812456
165.0547187	C00166	M+H [1+]	9.86E-05
165.0547187	C12621	M+H [1+]	9.86E-05
165.0547187	C00811	M+H [1+]	9.86E-05
165.0547187	C01772	M+H [1+]	9.86E-05
165.0547187	C05582	M-H2O+H [1+]	0.000133292
165.0547187	C10447	M-H2O+H [1+]	0.000133292
165.0547187	C03672	M-H2O+H [1+]	0.000133292
598.0693925	C00167	M+NH4 [1+]	0.001284566
149.0593692	C10438	M+H [1+]	0.0003363
149.0593692	C10438	M+H [1+]	0.0003363
149.0593692	C11457	M-H2O+H [1+]	0.000301586
149.0593692	C05607	M-H2O+H [1+]	0.000301586
149.0593692	C05607	M-H2O+H [1+]	0.000301586
149.0593692	C01479	M-H2O+H [1+]	0.000301586
149.0593692	C01744	M-H2O+H [1+]	0.000301586
370.0186741	C00705	M-H2O+H [1+]	0.001269239
382.1305561	C00448	M	0.000471138
352.0901778	C00455	M+NH4 [1+]	0.000247178
263.0121134	C00491	M+Na [1+]	0.000952862
386.0144021	C00112	M-H2O+H [1+]	0.000455861
809.1260767	C00024	M	0.000303649
890.1530151	C04405	M+Na [1+]	0.003840765
818.1394925	C03460	M-H2O+H [1+]	0.001392785
818.1394925	C00877	M-H2O+H [1+]	0.001392785
267.065964	C00814	M-H2O+H [1+]	0.000813914
201.0864529	C00847	M+NH4 [1+]	0.000527881
168.0510953	C20155	M+H [1+]	0.000505129
168.0510953	C00898	M+NH4 [1+]	0.000834376
244.0800757	C00140	M+Na [1+]	0.000920483
244.0800757	C03878	M+Na [1+]	0.000920483
244.0800757	C05021	M+Na [1+]	0.000920483
244.0800757	C00645	M+Na [1+]	0.000920483
152.0555433	C00149	M+NH4 [1+]	0.000196998
152.0555433	C03668	M+NH4 [1+]	0.000196998
304.046606	C00364	M	0.000568708
178.0501942	C07588	M-H2O+H [1+]	0.000359819
178.0501942	C00822	M-H2O+H [1+]	0.000359819
377.2290012	C00639	M+Na [1+]	0.000840998
377.2290012	C04741	M+Na [1+]	0.000840995
377.2290012	C02314	M+Na [1+]	0.000840998
377.2290012	C14811	M+Na [1+]	0.000840998
377.2290012	C14809	M+Na [1+]	0.000840998
324.0581552	C00055	M+H [1+]	0.000971751
251.1256322	C16308	M+Na [1+]	0.000255072
217.1060781	C15532	M	0.000177883
407.1089296	C00021	M+Na [1+]	0.00187687
794.7165905	C01829	M+NH4 [1+]	0.003914025
531.6904832	C07297	M+2H [2+]	0.002337149
282.1186628	C02494	M+H [1+]	0.001017193
206.0442469	C02470	M+H [1+]	0.000536817
206.0442469	C16241	M	0.000725828
198.0882692	C05380	M+NH4 [1+]	0.000954068
321.0606082	C04677	M-H2O+H [1+]	0.001181612
293.0419108	C01477	M+Na [1+]	0.00013063
293.0419108	C06563	M+Na [1+]	0.000130622
846.1298334	C00100	M+Na [1+]	0.000807715
295.1291688	C11045	M+H [1+]	0.000321104
212.1039033	D06890	M+NH4 [1+]	0.000938104
467.9734347	C00460	M	0.000178034
188.0345716	C02470	M-H2O+H [1+]	0.000387283
603.025907	C00167	M+Na [1+]	0.002404066
519.4364514	C02094	M-H2O+H [1+]	0.001573008
519.4364514	C02094	M-H2O+H [1+]	0.001573008
261.036216	C00085	M+H [1+]	0.000778526
261.036216	C04006	M+H [1+]	0.000778526
261.036216	C00446	M+H [1+]	0.000778526
261.036216	C03862	M+H [1+]	0.000778526
261.036216	C01094	M+H [1+]	0.000778526
261.036216	C00275	M+H [1+]	0.000778526
261.036216	C03546	M+H [1+]	0.000778526
261.036216	C00092	M+H [1+]	0.000778526
261.036216	C00446	M+H [1+]	0.000778526
261.036216	C01177	M+H [1+]	0.000778526
206.0440624	C02470	M+H [1+]	0.000721317
206.0440624	C16241	M	0.000541328
423.089854	C00689	M+H [1+]	3.60E-05
927.6400813	C03543	M+H [1+]	0.000976978
349.0540301	C00130	M+H [1+]	0.000345824
349.0540301	C04734	M-H2O+H [1+]	0.00031111
251.1253526	C16308	M+Na [1+]	2.45E-05
219.0758661	C02406	M-H2O+H [1+]	0.000517382
598.2150174	C09789	M+NH4 [1+]	0.001988668
251.1263774	C16308	M+Na [1+]	0.001000272
189.1225824	C02727	M+H [1+]	0.000785988
189.1225824	C12989	M+H [1+]	0.000785988
189.1225824	C02155	M+H [1+]	0.000785988
162.0543022	C19837	M+H [1+]	0.000652273
162.0543022	C01586	M-H2O+H [1+]	0.000617559
162.0543022	C19569	M-H2O+H [1+]	0.000617559
224.1649378	C01588	M+NH4 [1+]	0.00043498
519.4335214	C02094	M-H2O+H [1+]	0.001356992
519.4335214	C02094	M-H2O+H [1+]	0.001356992
290.1234508	C03406	M	0.000816472
308.0421188	C00365	M	0.001166886
508.0041326	C00002	M+H [1+]	0.001111441
508.0041326	C00286	M+H [1+]	0.001111441
286.3113178	C01838	M+NH4 [1+]	0.000879026
176.10273	C00327	M+H [1+]	0.000237297
302.3040393	C00836	M+H [1+]	0.001316197
302.3040393	C01530	M+NH4 [1+]	0.001314096
393.226068	C05961	M+Na [1+]	0.00131118
393.226068	C05963	M+Na [1+]	0.00131118
211.1324641	C16308	M-H2O+H [1+]	0.000371628
248.0321496	C00018	M+H [1+]	0.000300031
237.0866211	C02406	M+H [1+]	0.000361782
237.0866211	C00835	M	0.000431857
237.0866211	C06313	M	0.000431857
237.0866211	C06313	M	0.000431857
237.0866211	C03684	M	0.000431857
296.0655804	C03373	M+H [1+]	0.001368071
296.0655804	C04640	M-H2O+H [1+]	0.001402785
296.0655804	C04640	M-H2O+H [1+]	0.001402785
803.1886003	C00016	M+NH4 [1+]	0.002357155
227.0792346	C00078	M+Na [1+]	0.000138962
954.359786	C05787	M+NH4 [1+]	0.00169785
978.9791966	C20190	M-H2O+H [1+]	0.001594368
348.0697459	C00020	M+H [1+]	0.000614439
348.0697459	C00362	M+H [1+]	0.000614439
253.0093326	C00199	M+Na [1+]	0.00096076
253.0093326	C00231	M+Na [1+]	0.00096076
253.0093326	C00620	M+Na [1+]	0.00096076
253.0093326	C00117	M+Na [1+]	0.00096076
872.1530288	C00512	M+H [1+]	0.004329685
170.0916242	C01152	M+H [1+]	0.000778411
170.0916242	C01152	M+H [1+]	0.000778411
425.3403085	C15808	M-H2O+H [1+]	0.001063438
425.3403085	C13550	M+Na [1+]	0.001309784
425.3403085	C03594	M+Na [1+]	0.001309784
425.3403085	C06340	M+Na [1+]	0.001309784
425.3403085	C14151	M+Na [1+]	0.001309784
174.0867571	C03680	M+NH4 [1+]	0.000558032
174.0867571	C05132	M+NH4 [1+]	0.000558032
369.1733242	C04555	M+H [1+]	0.000303504
162.0536277	C02360	M	0.00080427
162.0536277	C03761	M	0.00080427
211.1325833	C16308	M-H2O+H [1+]	0.000252428
206.1845964	C11455	M+2H [2+]	0.000112647
286.3099031	C01838	M+NH4 [1+]	0.000535674
176.0700944	C00954	M+H [1+]	0.000510137
176.0700944	C05598	M-H2O+H [1+]	0.000475423
508.0042181	C00002	M+H [1+]	0.001196941
508.0042181	C00286	M+H [1+]	0.001196941
385.0837622	C04352	M-H2O+H [1+]	0.000898054
664.1176972	C00003	M	0.000750537
542.0684089	C00301	M-H2O+H [1+]	5.88E-05
367.0645668	C04734	M+H [1+]	0.00037381
562.256723	C02191	M	0.001282596
283.0003854	C04188	M+Na [1+]	0.000792572
283.0003854	C04582	M+Na [1+]	0.000792572
314.1411225	D00673	M	0.00013878
259.0683451	C02406	M+Na [1+]	0.000579782
184.0937	C00318	M+Na [1+]	0.000711351
292.1024892	C19910	M-H2O+H [1+]	0.000168611
292.1024892	C19909	M-H2O+H [1+]	0.000168611
306.0801646	C00387	M+Na [1+]	0.000721951
319.2630755	C13712	M+H [1+]	8.08E-05
319.2630755	C15484	M+H [1+]	8.08E-05
319.2630755	C11825	M+H [1+]	8.08E-05
269.0877938	C00294	M+H [1+]	0.000251714
162.0532626	C02360	M	0.00043917
162.0532626	C03761	M	0.00043917
265.2537858	C00712	M-H2O+H [1+]	0.001228868
265.2537858	C01712	M-H2O+H [1+]	0.001228868
265.2537858	C08363	M-H2O+H [1+]	0.001228865
265.2537858	C08367	M-H2O+H [1+]	0.001228865
211.1327965	C16308	M-H2O+H [1+]	3.92E-05
246.2415456	C06424	M+NH4 [1+]	0.00120754
726.6263845	C01808	M-H2O+H [1+]	0.002189199
171.1125239	C02727	M-H2O+H [1+]	0.000245088
171.1125239	C12989	M-H2O+H [1+]	0.000245088
171.1125239	C02155	M-H2O+H [1+]	0.000245088
171.1125239	C03758	M+NH4 [1+]	0.000277701
508.0042295	C00002	M+H [1+]	0.001208341
508.0042295	C00286	M+H [1+]	0.001208341
335.0647516	C00455	M+H [1+]	0.000873622
495.1126096	C00634	M+NH4 [1+]	5.36E-05
393.2234846	C05961	M+Na [1+]	0.00127222
393.2234846	C05963	M+Na [1+]	0.00127222
391.2095572	C05956	M+Na [1+]	0.000450444
625.1179795	C00043	M+NH4 [1+]	0.002587023
625.1179795	C00203	M+NH4 [1+]	0.002587023
185.1277573	C05587	M+NH4 [1+]	0.000694365
185.1277573	C07441	M+NH4 [1+]	0.000694365
438.1540093	C00445	M-H2O+H [1+]	0.002001261
249.0156178	C07752	M	0.001106999
222.0981392	C00140	M+H [1+]	0.000925983
222.0981392	C03878	M+H [1+]	0.000925983
222.0981392	C05021	M+H [1+]	0.000925983
222.0981392	C00645	M+H [1+]	0.000925983
222.0981392	C02953	M-H2O+H [1+]	0.000376707
222.0981392	C04244	M-H2O+H [1+]	0.000376707
222.0981392	C00268	M-H2O+H [1+]	0.000376707
186.0920194	C11284	M-H2O+H [1+]	0.000714135
405.0778698	C00689	M-H2O+H [1+]	0.001348756
177.0545168	C01494	M-H2O+H [1+]	6.86E-05
177.0545168	C10470	M-H2O+H [1+]	6.86E-05
247.0684272	C02794	M+Na [1+]	0.000497682
247.0684272	C03090	M+NH4 [1+]	0.000534055
484.3225927	C03108	M+Na [1+]	0.001878163
484.3225927	C01747	M+Na [1+]	0.001878157
393.2240624	C05961	M+Na [1+]	0.00069442
393.2240624	C05963	M+Na [1+]	0.00069442
422.0349359	C00015	M+NH4 [1+]	0.001084046
166.0856175	C00079	M+H [1+]	0.000637101
166.0856175	C00788	M-H2O+H [1+]	0.000602387
166.0856175	C05589	M-H2O+H [1+]	0.000602387
166.0856175	C17925	M-H2O+H [1+]	0.000602387
166.0856175	C10438	M+NH4 [1+]	0.000635
166.0856175	C10438	M+NH4 [1+]	0.000635
348.0704175	C00020	M+H [1+]	5.72E-05
348.0704175	C00362	M+H [1+]	5.72E-05
360.1925148	C01780	M	0.001159206
360.1925148	C00762	M	0.001159206
360.1925148	C06938	M+Na [1+]	0.000882313
329.2080082	C14606	M+Na [1+]	0.000704626
258.1096546	C00670	M+H [1+]	0.000445289
211.1325497	C16308	M-H2O+H [1+]	0.000286028
286.3095353	C01838	M+NH4 [1+]	0.000903474
768.1192842	C00010	M+H [1+]	0.003200165
377.2313391	C00639	M+Na [1+]	0.001496902
377.2313391	C04741	M+Na [1+]	0.001496905
377.2313391	C02314	M+Na [1+]	0.001496902
377.2313391	C14811	M+Na [1+]	0.001496902
377.2313391	C14809	M+Na [1+]	0.001496902
170.0916508	C01152	M+H [1+]	0.000751811
170.0916508	C01152	M+H [1+]	0.000751811
308.0409311	C00365	M	2.08E-05
320.0415272	C10788	M+NH4 [1+]	0.001437047
175.1190052	C00062	M+H [1+]	5.35E-05
228.1371615	C16308	M	0.001002372
187.1076699	C00547	M+NH4 [1+]	4.63E-05
187.1076699	C00314	M+NH4 [1+]	4.63E-05
329.2078973	C14606	M+Na [1+]	0.000815526
203.052014	C00031	M+Na [1+]	0.000592116
203.052014	C00984	M+Na [1+]	0.000592116
203.052014	C00159	M+Na [1+]	0.000592116
203.052014	C00137	M+Na [1+]	0.000592116
203.052014	C00221	M+Na [1+]	0.000592116
203.052014	C02336	M+Na [1+]	0.000592116
203.052014	C01487	M+Na [1+]	0.000592116
203.052014	C02336	M+Na [1+]	0.000592116
203.052014	C00267	M+Na [1+]	0.000592116
314.3416972	C01389	M+NH4 [1+]	4.17E-05
314.3416972	C02198	M+NH4 [1+]	4.17E-05
377.227996	C00639	M+Na [1+]	0.001846198
377.227996	C04741	M+Na [1+]	0.001846195
377.227996	C02314	M+Na [1+]	0.001846198
377.227996	C14811	M+Na [1+]	0.001846198
377.227996	C14809	M+Na [1+]	0.001846198
393.2263516	C05961	M+Na [1+]	0.00159478
393.2263516	C05963	M+Na [1+]	0.00159478
794.7223272	C01829	M+NH4 [1+]	0.001822675
258.2785865	C00517	M+NH4 [1+]	0.000552146
275.2007449	C07254	M+H [1+]	0.000188824
246.2420964	C06424	M+NH4 [1+]	0.00065674
447.0667027	C00570	M+H [1+]	0.000953826
187.1071752	C00547	M+NH4 [1+]	0.000541023
187.1071752	C00314	M+NH4 [1+]	0.000541023
286.309918	C01838	M+NH4 [1+]	0.000520774
251.1250633	C16308	M+Na [1+]	0.000313828
260.0537115	C00352	M+H [1+]	0.000732559
260.0537115	C04299	M+NH4 [1+]	0.00073466
384.2738071	C05472	M+NH4 [1+]	0.000640098
384.2738071	C05481	M+NH4 [1+]	0.000640098
508.0054217	C00002	M+H [1+]	0.002400541
508.0054217	C00286	M+H [1+]	0.002400541
251.1283153	C00399	M+H [1+]	0.000530236
172.0589327	C08434	M+Na [1+]	0.000430549
402.3495372	C13550	M	0.000243516
402.3495372	C03594	M	0.000243516
402.3495372	C06340	M	0.000243516
402.3495372	C14151	M	0.000243516
393.2245787	C05961	M+Na [1+]	0.00017812
393.2245787	C05963	M+Na [1+]	0.00017812
211.1325641	C16308	M-H2O+H [1+]	0.000271628
236.0799594	C02406	M	0.000252518
315.1232133	C00170	M+NH4 [1+]	0.000169761
295.1521503	C01449	M+NH4 [1+]	0.000837929
255.0977393	C03150	M	0.0003573
255.0977393	C04874	M	0.000985371
177.0650084	D06890	M-H2O+H [1+]	0.000810396
251.1249225	C16308	M+Na [1+]	0.000454628
603.0234266	C00167	M+Na [1+]	7.63E-05
163.0721216	C00940	M+NH4 [1+]	0.000790883
215.0164175	C00158	M+Na [1+]	0.00019689
215.0164175	C00311	M+Na [1+]	0.00019689
215.0164175	C00451	M+Na [1+]	0.00019689
179.0807582	C19837	M+NH4 [1+]	0.000743273
330.05921	C00575	M+H [1+]	0.000585653
330.05921	C00020	M-H2O+H [1+]	0.000550939
330.05921	C00362	M-H2O+H [1+]	0.000550939
204.0870265	C00140	M-H2O+H [1+]	0.000412683
204.0870265	C03878	M-H2O+H [1+]	0.000412683
204.0870265	C05021	M-H2O+H [1+]	0.000412683
204.0870265	C00645	M-H2O+H [1+]	0.000412683
166.0492065	C00847	M-H2O+H [1+]	0.000627881
166.0492065	C16357	M	0.000131044
166.0492065	C16353	M	0.000131044
813.499574	C17438	M+Na [1+]	0.00372819
184.9839327	C03232	M+H [1+]	0.000632326
278.124665	C01449	M+H [1+]	0.000100371
348.069219	C00020	M+H [1+]	0.001141339
348.069219	C00362	M+H [1+]	0.001141339
295.1282753	C11045	M+H [1+]	0.000572396
383.1439198	C00611	M	0.001159153
170.0916619	C01152	M+H [1+]	0.000740711
170.0916619	C01152	M+H [1+]	0.000740711
391.2073031	C05956	M+Na [1+]	0.001803656
181.0607023	C05380	M+H [1+]	6.58E-05
228.1082894	C16361	M+NH4 [1+]	0.000823806
228.1082894	C02076	M+NH4 [1+]	0.000513598
399.1266853	C00255	M+Na [1+]	0.000817092
402.0991298	C00401	M+Na [1+]	0.001548719
335.2230995	C05957	M+H [1+]	0.001414052
335.2230995	C05953	M+H [1+]	0.001414052
335.2230995	C00584	M-H2O+H [1+]	0.001448766
335.2230995	C04654	M-H2O+H [1+]	0.001448766
335.2230995	C01312	M-H2O+H [1+]	0.001448766
335.2230995	C00427	M-H2O+H [1+]	0.001448766
335.2230995	C00696	M-H2O+H [1+]	0.001448766
335.2230995	C02198	M-H2O+H [1+]	0.001448766
335.2230995	C04853	M-H2O+H [1+]	0.001448766
335.2230995	C06476	M-H2O+H [1+]	0.001448766
335.2230995	C13807	M-H2O+H [1+]	0.001448766
335.2230995	C13808	M-H2O+H [1+]	0.001448766
335.2230995	C04671	M-H2O+H [1+]	0.001448766
347.0642204	C00020	M	0.001136061
347.0642204	C00362	M	0.001136061
211.1324831	C16308	M-H2O+H [1+]	0.000352628
351.0218733	C01103	M-H2O+H [1+]	0.00049908
274.0837995	C00774	M	0.000324058
158.043837	C00147	M+Na [1+]	0.000123815
158.043837	C01551	M	0.000153078
628.1858314	C05625	M+NH4 [1+]	0.001376512
261.1196426	C02961	M+NH4 [1+]	0.000299059
212.1025063	D06890	M+NH4 [1+]	0.000458896
506.9971898	C00002	M	0.001444641
506.9971898	C00286	M	0.001444641
308.0418046	C00365	M	0.000852686
259.036494	C04132	M	0.000306913
259.036494	C01075	M	0.000306913
240.1089406	C02953	M+H [1+]	0.000174707
240.1089406	C04244	M+H [1+]	0.000174707
240.1089406	C00268	M+H [1+]	0.000174707
240.1089406	C15522	M-H2O+H [1+]	0.000139993
307.1497626	C05547	M-H2O+H [1+]	0.000179754
232.0131701	C07752	M-H2O+H [1+]	0.000231299
393.2256721	C05961	M+Na [1+]	0.00091528
393.2256721	C05963	M+Na [1+]	0.00091528
477.0768013	C00634	M	0.002038919
162.0547216	C19837	M+H [1+]	0.000232873
162.0547216	C01586	M-H2O+H [1+]	0.000198159
162.0547216	C19569	M-H2O+H [1+]	0.000198159
249.085837	C01136	M	0.000116763
211.133119	C16308	M-H2O+H [1+]	0.000283272
683.1341818	C00857	M+NH4 [1+]	0.000603448
215.1021888	C03415	M-H2O+H [1+]	0.000409432
215.1021888	C00355	M+NH4 [1+]	0.000442045
215.1021888	C00355	M+NH4 [1+]	0.000442045
379.2454253	C06475	M+Na [1+]	6.70E-05
163.0305309	C06809	M	0.000217051
787.1704854	C01352	M	0.002299119
247.0684086	C02794	M+Na [1+]	0.000516282
247.0684086	C03090	M+NH4 [1+]	0.000552655
379.2464892	C06475	M+Na [1+]	0.000996938
196.082488	C00198	M+NH4 [1+]	0.000926948
196.082488	C01216	M+NH4 [1+]	0.000926948
196.082488	C05394	M+NH4 [1+]	0.000926948
196.082488	C03383	M+NH4 [1+]	0.000926948
345.0781712	C01081	M+H [1+]	8.29E-05
860.1090196	C05989	M+Na [1+]	0.000886073
187.1070422	C00547	M+NH4 [1+]	0.000674023
187.1070422	C00314	M+NH4 [1+]	0.000674023
393.2238386	C05961	M+Na [1+]	0.00091822
393.2238386	C05963	M+Na [1+]	0.00091822
225.0152648	C04299	M-H2O+H [1+]	0.00056564
286.3092438	C01838	M+NH4 [1+]	0.001194974
189.1231663	C02727	M+H [1+]	0.000202088
189.1231663	C12989	M+H [1+]	0.000202088
189.1231663	C02155	M+H [1+]	0.000202088
535.4284635	C15981	M-H2O+H [1+]	0.001329514
286.3098252	C01838	M+NH4 [1+]	0.000613574
290.0841392	C06469	M+Na [1+]	0.000495325
188.1268282	C01924	M	0.000497576
211.1331724	C16308	M-H2O+H [1+]	0.000336672
173.0202796	C00093	M+H [1+]	0.000670932
173.0202796	C02979	M+H [1+]	0.000670932
173.0202796	C02137	M+Na [1+]	0.000632458
274.2731385	C00249	M+NH4 [1+]	0.000914768
506.1413606	C00307	M+NH4 [1+]	0.000206882
208.0831474	C00579	M+H [1+]	0.000715849
258.2796311	C00517	M+NH4 [1+]	0.000492454
266.0742063	C02961	M+Na [1+]	0.000532241
428.0363018	C00054	M+H [1+]	0.000388949
428.0363018	C00361	M+H [1+]	0.000388949
428.0363018	C00008	M+H [1+]	0.000388949
288.1001678	C00378	M+Na [1+]	0.001357076
260.0746604	C00835	M+Na [1+]	0.000746843
260.0746604	C06313	M+Na [1+]	0.000746843
260.0746604	C06313	M+Na [1+]	0.000746843
260.0746604	C03684	M+Na [1+]	0.000746843
781.4401555	C06956	M+H [1+]	0.003272744
150.057846	C00073	M+H [1+]	0.000479291
519.4365794	C02094	M-H2O+H [1+]	0.001701008
519.4365794	C02094	M-H2O+H [1+]	0.001701008
211.1320345	C16308	M-H2O+H [1+]	0.000801228
238.0929882	C00835	M+H [1+]	0.000477043
238.0929882	C06313	M+H [1+]	0.000477043
238.0929882	C06313	M+H [1+]	0.000477043
238.0929882	C03684	M+H [1+]	0.000477043
238.0929882	C04874	M-H2O+H [1+]	0.000442329
995.9784004	C20190	M	0.002525232
253.0821278	C05926	M	0.001023935
377.2311184	C00639	M+Na [1+]	0.001276202
377.2311184	C04741	M+Na [1+]	0.001276205
377.2311184	C02314	M+Na [1+]	0.001276202
377.2311184	C14811	M+Na [1+]	0.001276202
377.2311184	C14809	M+Na [1+]	0.001276202
308.0419865	C00365	M	0.001034586
541.0248395	C00044	M+NH4 [1+]	0.000356719
284.0521778	C00357	M-H2O+H [1+]	0.000766427
284.0521778	C04257	M-H2O+H [1+]	0.000766427
284.0521778	C04256	M-H2O+H [1+]	0.000766427
203.0520304	C00031	M+Na [1+]	0.000575716
203.0520304	C00984	M+Na [1+]	0.000575716
203.0520304	C00159	M+Na [1+]	0.000575716
203.0520304	C00137	M+Na [1+]	0.000575716
203.0520304	C00221	M+Na [1+]	0.000575716
203.0520304	C02336	M+Na [1+]	0.000575716
203.0520304	C01487	M+Na [1+]	0.000575716
203.0520304	C02336	M+Na [1+]	0.000575716
203.0520304	C00267	M+Na [1+]	0.000575716
444.0312131	C00035	M+H [1+]	0.000392271
244.0799399	C00140	M+Na [1+]	0.000784683
244.0799399	C03878	M+Na [1+]	0.000784683
244.0799399	C05021	M+Na [1+]	0.000784683
244.0799399	C00645	M+Na [1+]	0.000784683
175.118338	C00062	M+H [1+]	0.000613712
244.0797498	C00140	M+Na [1+]	0.000594583
244.0797498	C03878	M+Na [1+]	0.000594583
244.0797498	C05021	M+Na [1+]	0.000594583
244.0797498	C00645	M+Na [1+]	0.000594583
225.0162246	C04299	M-H2O+H [1+]	0.00039416
238.0935124	C00835	M+H [1+]	4.72E-05
238.0935124	C06313	M+H [1+]	4.72E-05
238.0935124	C06313	M+H [1+]	4.72E-05
238.0935124	C03684	M+H [1+]	4.72E-05
238.0935124	C04874	M-H2O+H [1+]	8.19E-05
321.0609202	C04677	M-H2O+H [1+]	0.001493612
270.1185895	C05512	M+NH4 [1+]	0.001088382
286.3099564	C01838	M+NH4 [1+]	0.000482374
177.0546899	C01494	M-H2O+H [1+]	0.000104492
177.0546899	C10470	M-H2O+H [1+]	0.000104492
351.216916	C06439	M+H [1+]	0.00031593
351.216916	C13802	M+H [1+]	0.00031593
351.216916	C04707	M+H [1+]	0.00031593
351.216916	C05956	M-H2O+H [1+]	0.000350644
249.1074347	C05932	M+NH4 [1+]	0.000675453
393.2250845	C05961	M+Na [1+]	0.00032768
393.2250845	C05963	M+Na [1+]	0.00032768
262.1413536	C11770	M+Na [1+]	7.94E-06
225.0150882	C04299	M-H2O+H [1+]	0.00074224
268.1019501	C06469	M+H [1+]	0.000742425
936.3245276	C05787	M	0.00313325
393.2251055	C05961	M+Na [1+]	0.00034868
393.2251055	C05963	M+Na [1+]	0.00034868
265.1112232	C00378	M	0.001083676
286.3093955	C01838	M+NH4 [1+]	0.001043274
217.1059469	C15532	M	0.000309083
403.0172939	C00112	M	0.000887461
391.2839988	C17727	M-H2O+H [1+]	0.00025219
391.2839988	C17726	M-H2O+H [1+]	0.00025219
391.2839988	C00695	M-H2O+H [1+]	0.00025219
391.2839988	C00695	M-H2O+H [1+]	0.00025219
391.2839988	C17644	M-H2O+H [1+]	0.00025219
379.2484248	C06124	M	0.000335043
608.0893058	C00043	M+H [1+]	0.000460323
608.0893058	C00203	M+H [1+]	0.000460323
335.2207703	C05957	M+H [1+]	0.000915148
335.2207703	C05953	M+H [1+]	0.000915148
335.2207703	C00584	M-H2O+H [1+]	0.000880434
335.2207703	C04654	M-H2O+H [1+]	0.000880434
335.2207703	C01312	M-H2O+H [1+]	0.000880434
335.2207703	C00427	M-H2O+H [1+]	0.000880434
335.2207703	C00696	M-H2O+H [1+]	0.000880434
335.2207703	C02198	M-H2O+H [1+]	0.000880434
335.2207703	C04853	M-H2O+H [1+]	0.000880434
335.2207703	C06476	M-H2O+H [1+]	0.000880434
335.2207703	C13807	M-H2O+H [1+]	0.000880434
335.2207703	C13808	M-H2O+H [1+]	0.000880434
335.2207703	C04671	M-H2O+H [1+]	0.000880434
246.2416062	C06424	M+NH4 [1+]	0.00114694
177.0543394	C01494	M-H2O+H [1+]	0.000246008
[truncated: 286 more rows]
