# Supplementary material for: No water, no mating: Connecting dots from behaviour to pathways
Source: PLoS One. 2021 Jun 10;16(6):e0252920. doi: 10.1371/journal.pone.0252920 (PMC8192009; doi:10.1371/journal.pone.0252920)
Supplement: S2 Table — (CSV) [file pone.0252920.s003.csv]

	Pathway total	Hits.total	Hits.sig	Expected	FET	EASE	Gamma	Emp.Hits	Empirical	Pathway Number
Galactose metabolism	27	13	13	8.3986	1.51E-05	0.00027413	0.027774	0	0	P1
Starch and sucrose metabolism	11	8	8	3.4217	0.0011281	0.013028	0.028234	0	0	P2
Tyrosine metabolism	33	16	11	10.265	0.033234	0.090328	0.031238	0	0	P3
Tryptophan metabolism	30	15	9	9.3318	0.14222	0.2868	0.041027	0	0	P4
Fructose and mannose metabolism	16	7	5	4.977	0.12844	0.34855	0.044958	0	0	P5
Phosphatidylinositol signaling system	17	5	4	5.288	0.1124	0.36953	0.046414	0	0	P6
Ascorbate and aldarate metabolism	6	3	3	1.8664	0.079728	0.3951	0.048282	0	0	P7
Amino sugar and nucleotide sugar metabolism	32	17	9	9.9539	0.27921	0.4572	0.053295	0	0	P8
Pyrimidine metabolism	40	18	9	12.442	0.35812	0.54066	0.061355	0	0	P9
Phenylalanine metabolism	7	4	3	2.1774	0.21641	0.57581	0.065324	0	0	P10
Phenylalanine, tyrosine and tryptophan biosynthesis	4	4	3	1.2442	0.21641	0.57581	0.065324	0	0	P11
Aminoacyl-tRNA biosynthesis	22	9	5	6.8433	0.33413	0.59151	0.067229	0	0	P12
Folate biosynthesis	25	14	7	7.7765	0.39666	0.6058	0.069044	1	0.01	P13
Inositol phosphate metabolism	19	7	4	5.9101	0.35186	0.64395	0.074302	3	0.03	P14
Thiamine metabolism	5	2	2	1.5553	0.18564	0.67516	0.079124	0	0	P15
Purine metabolism	63	37	16	19.597	0.55951	0.68181	0.08022	0	0	P16
Porphyrin and chlorophyll metabolism	21	10	5	6.5323	0.44676	0.69079	0.081744	0	0	P17
Arginine biosynthesis	12	5	3	3.7327	0.37242	0.71334	0.085807	0	0	P18
Caffeine metabolism	10	5	3	3.1106	0.37242	0.71334	0.085807	0	0	P19
One carbon pool by folate	8	5	3	2.4885	0.37242	0.71334	0.085807	0	0	P20
Pentose and glucuronate interconversions	15	8	4	4.6659	0.47927	0.74503	0.09217	0	0	P21
Cysteine and methionine metabolism	32	11	5	9.9539	0.55372	0.7716	0.098222	0	0	P22
Arginine and proline metabolism	30	6	3	9.3318	0.52064	0.81133	0.10887	6	0.06	P23
Nicotinate and nicotinamide metabolism	9	6	3	2.7995	0.52064	0.81133	0.10887	0	0	P24
Glycolysis / Gluconeogenesis	23	3	2	7.1544	0.39745	0.8152	0.11003	0	0	P25
Histidine metabolism	9	3	2	2.7995	0.39745	0.8152	0.11003	0	0	P26
Vitamin B6 metabolism	8	3	2	2.4885	0.39745	0.8152	0.11003	60	0.6	P27
Ubiquinone and other terpenoid-quinone biosynthesis	9	4	2	2.7995	0.5785	0.89499	0.14211	0	0	P28
Sphingolipid metabolism	9	4	2	2.7995	0.5785	0.89499	0.14211	11	0.11	P29
Pentose phosphate pathway	22	8	3	6.8433	0.74801	0.9227	0.15958	1	0.01	P30
Fatty acid elongation	29	6	2	9.0207	0.8135	0.96622	0.20614	0	0	P31
Lysine degradation	15	6	2	4.6659	0.8135	0.96622	0.20614	0	0	P32
beta-Alanine metabolism	14	6	2	4.3548	0.8135	0.96622	0.20614	0	0	P33
Fatty acid degradation	35	11	3	10.887	0.91942	0.98152	0.239	0	0	P34
Pantothenate and CoA biosynthesis	16	8	2	4.977	0.92401	0.98919	0.26727	7	0.07	P35
Citrate cycle (TCA cycle)	16	5	1	4.977	0.94124	1	1	0	0	P36
Alanine, aspartate and glutamate metabolism	23	8	1	7.1544	0.98943	1	1	47	0.47	P37
Glycine, serine and threonine metabolism	27	4	1	8.3986	0.89617	1	1	1	0.01	P38
Valine, leucine and isoleucine degradation	33	13	1	10.265	0.99941	1	1	0	0	P39
N-Glycan biosynthesis	36	3	1	11.198	0.81675	1	1	53	0.53	P40
Glycerophospholipid metabolism	12	6	1	3.7327	0.96679	1	1	65	0.65	P41
Arachidonic acid metabolism	12	6	1	3.7327	0.96679	1	1	34	0.34	P42
alpha-Linolenic acid metabolism	7	1	1	2.1774	0.43131	1	1	0	0	P43
Pyruvate metabolism	19	4	1	5.9101	0.89617	1	1	0	0	P44
Glyoxylate and dicarboxylate metabolism	23	6	1	7.1544	0.96679	1	1	0	0	P45
Propanoate metabolism	17	4	1	5.288	0.89617	1	1	0	0	P46
Riboflavin metabolism	3	3	1	0.93318	0.81675	1	1	14	0.14	P47
Biotin metabolism	4	1	1	1.2442	0.43131	1	1	0	0	P48
Insect hormone biosynthesis	21	2	1	6.5323	0.67698	1	1	0	0	P49
